# Supplementary material for: Feasibility of a Portable Electronic Nose for Detection of Oral Squamous Cell Carcinoma in Sudan
Source: Healthcare (Basel). 2021 May 3;9(5):534. doi: 10.3390/healthcare9050534 (PMC8147635; doi:10.3390/healthcare9050534)
Supplement: Supplementary file 1 [file healthcare-09-00534-s001.zip]

Archive with 2 entries (2 files):
- Supplemenatary Materials 1-Supplementary Material CSV data file  e-nose measurements Sudan.csv
- Supplemenatary Materials 2-Supplementary Methods - E-nose data analysis flow.pdf
