# Supplementary material for: Feasibility of a Portable Electronic Nose for Detection of Oral Squamous Cell Carcinoma in Sudan
Source: Healthcare (Basel). 2021 May 3;9(5):534. doi: 10.3390/healthcare9050534 (PMC8147635; doi:10.3390/healthcare9050534)
Supplement: Supplementary file 1 [file healthcare-09-00534-s001.zip › Supplemenatary Materials 1-Supplementary Material CSV data file e-nose measurements Sudan.csv]

Group	Name	Testcode	ID	Time	Device	Target	BoostFold	StepID	Sensor	Cycle	V001	V002	V003	V004	V005	V006	V007	V008	V009	V010	V011	V012	V013	V014	V015	V016	V017	V018	V019	V020	V021	V022	V023	V024	V025	V026	V027	V028	V029	V030	V031	V032	V033	V034	V035	V036	V037	V038	V039
T	P372_19-1-1 [oral cancer sudan]@oral cancer sudan -0 [120]»636140302460000000»theOriginal	<Nothing>	P0050	4.268.049.822	2A967C01	Negative	-1	1	A	0	1.34E-11	1.34E-11	1.34E-11	1.34E-11	1.34E-11	1.34E-11	1.34E-11	1.34E-11	1.34E-11	1.34E-11	1.34E-11	1.34E-11	1.34E-11	1.34E-11	0.009473146	0.1684639	0.6956847	1.762.703	3.302.673	498.174	6.181.631	6.812.999	7.119.472	7.310.727	7.854.475	8.336.442	9.212.116	9.986.926	1.065.557	1.127.826	112.878	1.005.342	9.923.603	8.002.278	807.204	5.340.245	4.972.693	312.803	264.149
T	P372_19-1-1 [oral cancer sudan]@oral cancer sudan -0 [120]»636140302460000000»theOriginal	<Nothing>	P0050	4.268.049.822	2A967C01	Negative	-1	1	A	1	190.374	1.900.124	1.965.929	2.162.307	2.342.959	2.393.688	2.505.986	2.498.517	2.670.608	2.776.206	3.104.522	3.421.702	3.631.255	3.791.124	3.863.432	3.895.042	384.542	373.793	3.638.828	3.585.332	3.467.835	3.299.546	3.158.126	3.081.992	3.205.159	3.364.885	377.951	433.051	508.918	6.151.743	7.431.786	9.008.764	1.062.189	120.973	1.359.348	1.501.598	1.636.646	1.728.808	1.812.389
T	P372_19-1-1 [oral cancer sudan]@oral cancer sudan -0 [120]»636140302460000000»theOriginal	<Nothing>	P0050	4.268.049.822	2A967C01	Negative	-1	1	A	2	1.600.164	1.904.571	2.236.861	2.564.261	2.912.472	3.154.785	3.380.198	342.739	3.501.743	3.503.475	3.585.422	3.518.831	3.376.357	313.036	2.929.752	2.682.492	2.418.899	2.112.412	1.847.881	1.611.402	1.397.392	1.214.385	1.113.374	1.047.542	1.071.665	1.108.364	1.249.286	1.440.635	1.780.733	2.250.493	2.822.361	3.413.701	4.033.113	4.682.931	542.989	6.212.831	7.112.657	7.788.458	8.308.264
T	P372_19-1-1 [oral cancer sudan]@oral cancer sudan -0 [120]»636140302460000000»theOriginal	<Nothing>	P0050	4.268.049.822	2A967C01	Negative	-1	1	A	3	4.935.152	578.295	6.765.735	7.867.678	9.029.343	9.895.976	1.073.057	1.094.285	1.108.375	1.069.411	1048.33	9.891.927	9.080.452	8.130.645	7.268.352	6.478.348	557.307	4.668.221	3.884.232	3.265.414	2.735.317	2.291.651	203.747	1.878.973	1.911.076	1.970.936	2.242.261	2.616.578	3.294.135	4.225.044	5.467.474	6.650.021	8.251.699	9.550.353	1.156.344	1.290.838	1.508.719	1.649.539	1.810.652
T	P372_19-1-1 [oral cancer sudan]@oral cancer sudan -0 [120]»636140302460000000»theOriginal	<Nothing>	P0050	4.268.049.822	2A967C01	Negative	-1	1	A	4	9.168.076	1.117.626	1.330.592	1.556.601	1.782.604	1.968.726	2.130.895	2.199.157	2.250.755	2.201.289	2096.78	1.928.402	1.719.287	1.529.212	1.340.924	1.166.149	984.395	8.021.379	6.519.611	5.301.258	4.338.608	3.537.881	3.109.861	2.816.995	2.847.086	2.934.513	3.357.458	3.994.519	5.152.816	6.732.939	8.793.513	1.109.306	1.380.685	1.665.223	1.967.403	2.287.329	2.615.109	2.946.163	3191.98
T	P372_19-1-1 [oral cancer sudan]@oral cancer sudan -0 [120]»636140302460000000»theOriginal	<Nothing>	P0050	4.268.049.822	2A967C01	Negative	-1	1	A	5	1.540.391	1.881.815	2.250.573	2.628.637	3.045.932	3.367.007	3.646.148	3765.97	3.783.824	3.684.169	3.514.494	3.229.828	2.843.251	2.445.802	2.120.317	1.822.133	1.500.779	1.199.723	9.533.271	7.584.927	6.035.988	4.784.789	4.124.532	3.699.787	3.738.011	383.415	4.412.769	5.234.354	6.785.723	8.987.669	1199.28	1.511.158	1.920.187	2299.18	2.823.389	3.254.344	3.833.913	4.238.598	4.669.725
T	P372_19-1-1 [oral cancer sudan]@oral cancer sudan -0 [120]»636140302460000000»theOriginal	<Nothing>	P0050	4.268.049.822	2A967C01	Negative	-1	1	A	6	2.006.287	2.461.052	2.953.046	3.492.099	4.048.011	4495.47	4.862.923	5.038.805	5.085.174	4.894.068	4.646.598	4.224.691	3.722.524	3.184.625	2.726.792	2.316.162	1891.25	1.497.801	1.166.923	913.357	7.151.434	5.615.021	4.768.788	4.236.984	4.256.787	4.375.079	5.060.177	6.095.223	7.972.733	1.072.979	1442.59	1.893.249	2.401.187	2.945.273	3.542.194	4.219.433	4957.4	5.616.292	6.112.415
T	P372_19-1-1 [oral cancer sudan]@oral cancer sudan -0 [120]»636140302460000000»theOriginal	<Nothing>	P0050	4.268.049.822	2A967C01	Negative	-1	1	A	7	2.483.323	3084.89	3.734.765	4.437.022	5.189.163	5.803.589	6.311.729	6481.23	6.605.446	6.364.151	6.090.234	5.508.636	4.841.417	4.107.566	3.469.204	2.937.002	2.396.013	1.886.323	1.453.454	1.117.083	8.600.049	6.684.522	5.675.131	5.040.734	5.065.829	5.198.203	6.019.283	7.264.493	9.696.151	1.312.459	1.776.039	2.301.551	2.924.784	3587.91	4339.6	5.193.375	6.066.983	6.953.645	7.611.236
T	P372_19-1-1 [oral cancer sudan]@oral cancer sudan -0 [120]»636140302460000000»theOriginal	<Nothing>	P0050	4.268.049.822	2A967C01	Negative	-1	1	A	8	3.179.591	3.924.654	4.801.459	5685.96	6.661.444	7.407.762	8.048.201	8333.24	8.374.429	8.123.767	7.659.423	6.935.397	6001.75	5.028.182	4.176.488	3.446.435	2.715.895	2055.76	1.527.315	1.137.782	8.444.011	6.245.496	5.082.058	4.368.223	4.297.737	4.331.054	4.971.645	5.957.595	7.947.518	1.094.032	1.515.235	1.977.205	2.577.172	3.173.226	3.970.288	4.721.324	5.690.763	6.438.396	7.111.689
T	P372_19-1-1 [oral cancer sudan]@oral cancer sudan -0 [120]»636140302460000000»theOriginal	<Nothing>	P0050	4.268.049.822	2A967C01	Negative	-1	1	A	9	1.710.054	2204	2.762.827	3.396.045	4.085.417	4.684.368	5157.26	5.287.072	5245.06	4.899.598	4.452.109	3.828.856	3139.34	2.471.225	1.913.541	1.467.539	1.064.172	7.213.523	4.703.384	3.109.547	2.099.588	1.454.887	1.141.225	9.691.554	9.623.927	9.823.026	1.164.478	1.479.263	2.133.007	3.231.635	4.965.881	7.004.749	9.936.927	1.293.314	1.753.551	2.244.334	2.858.606	3.401.494	3.855.718
T	P372_19-1-1 [oral cancer sudan]@oral cancer sudan -0 [120]»636140302460000000»theOriginal	<Nothing>	P0050	4.268.049.822	2A967C01	Negative	-1	1	A	10	8.199.919	1.126.727	1.481.062	1.882.119	2.365.525	2.781.968	3.171.185	3.295.936	3324.89	3126.83	2866.45	2.437.106	1.977.163	1.522.498	1.168.791	8.604.125	5.966.081	383.664	2.389.901	1.499.733	980.101	6.726.074	5.383.197	4.691.293	4.734.487	4.886.882	5.834.632	7.471.332	111.973	1.758.707	2.816.109	423.329	6.135.217	8.415.207	1.123.252	1.462.655	1.846.938	2.251.466	2.594.453
T	P372_19-1-1 [oral cancer sudan]@oral cancer sudan -0 [120]»636140302460000000»theOriginal	<Nothing>	P0050	4.268.049.822	2A967C01	Negative	-1	1	A	11	5.385.216	742.323	9.927.473	1.289.354	1.628.734	1.946.126	2.220.314	2.354.401	2362.65	2.221.113	2007.66	1.703.714	1.366.168	1.043.329	7.804.712	5.686.122	3.780.224	2.332.994	1.393.518	868.459	5.693.518	3.891.314	3.127.743	2.766.831	2.837.136	2.971.029	3.588.772	4.605.228	6.953.522	1.120.892	1.856.858	2.790.631	4.246.453	5.815.998	8.239.883	1.043.342	1.367.463	1.632.149	1929.04
T	P372_19-1-1 [oral cancer sudan]@oral cancer sudan -0 [120]»636140302460000000»theOriginal	<Nothing>	P0050	4.268.049.822	2A967C01	Negative	-1	1	A	12	359.984	5.107.767	6.911.716	9.095.155	1.151.463	1.393.081	1.609.644	1.710.713	1.744.135	1614.05	1.465.756	1.226.484	9.832.935	7.409.465	5.426.828	3.902.936	2.564.655	1.544.833	8.916.563	5.392.055	3.544.217	247.375	2.045.446	1.817.786	1.870.881	1.973.283	23.894	3.128.582	4.681.858	7.620.084	1.268.692	2.043.684	3.093.745	4.406.147	5.978.571	7.886.594	9.985.501	1.208.465	1.405.695
T	P372_19-1-1 [oral cancer sudan]@oral cancer sudan -0 [120]»636140302460000000»theOriginal	<Nothing>	P0050	4.268.049.822	2A967C01	Negative	-1	1	A	13	2.515.328	3.629.357	5.040.105	6.724.279	869.811	1.038.067	1.192.415	1266.74	1294.89	1.211.672	1.086.891	9.103.999	7.232.919	5.452.406	3.960.754	2.782.956	1.765.044	104.945	598.951	366.793	2.364.686	1.679.755	1.393.203	1.281.413	1.337.488	1.421.688	1.707.696	2.202.523	3.372.058	5.602.251	9.353.571	1.455.783	2.280.734	3.223.854	4.655.708	5.997.975	799.949	9.478.818	1.117.145
T	P372_19-1-1 [oral cancer sudan]@oral cancer sudan -0 [120]»636140302460000000»theOriginal	<Nothing>	P0050	4.268.049.822	2A967C01	Negative	-1	1	A	14	1.877.471	2.701.879	374.354	4.990.778	6.511.226	7.838.571	895.277	9.421.357	9.516.974	9.009.752	821.373	6.927.083	5.419.319	3.954.304	2.836.894	1.972.293	125.066	7.148.469	4.014.841	2.426.145	1.609.231	1.138.882	9.563.399	8.903.076	9.391.219	1.004.135	1.214.662	1.553.692	2.329.822	3.869.806	6.730.224	1.038.954	1.638.127	2.252.314	3.322.047	4.247.501	5.756.188	6.885.748	8.220.051
T	P372_19-1-1 [oral cancer sudan]@oral cancer sudan -0 [120]»636140302460000000»theOriginal	<Nothing>	P0050	4.268.049.822	2A967C01	Negative	-1	1	A	15	1.318.474	1.941.697	2.698.356	3.600.421	4.724.652	5.779.885	6.721.025	7.117.852	7.153.699	664.039	5.919.987	4.940.127	3.876.837	2.827.057	1.981.019	1.330.529	8.198.528	463.389	2.528.529	1.474.304	976.641	7.171.462	6.249.207	5.854.848	6.179.363	6.670.768	8.055.851	1.056.611	1.622.336	2.681.029	4.610.986	7.465.072	1.161.453	1.690.427	2.386.643	3.212.832	412.338	509.591	5.933.827
T	P372_19-1-1 [oral cancer sudan]@oral cancer sudan -0 [120]»636140302460000000»theOriginal	<Nothing>	P0050	4.268.049.822	2A967C01	Negative	-1	1	A	16	8.710.209	1.338.051	1.929.074	2.638.528	3.490.052	4.220.685	490.603	518.524	5.225.937	4.823.026	4.337.752	3.611.618	2.798.961	2.006.532	140.071	9.263.633	548.442	2.988.621	1.599.902	9.483.816	6.207.687	4.590.649	4.053.755	396.526	430.331	4.706.102	5.605.834	7.184.896	1.085.504	1.867.426	3.357.471	5.302.496	8.614.565	1.201.277	1.834.672	2.351.721	3.224.218	3.800.761	4.583.564
T	P372_19-1-1 [oral cancer sudan]@oral cancer sudan -0 [120]»636140302460000000»theOriginal	<Nothing>	P0050	4.268.049.822	2A967C01	Negative	-1	1	A	17	6.410.872	9.758.064	1.386.942	1.908.024	2.553.187	3.125.401	3.623.622	3.752.894	3.836.628	3.552.541	320.459	2.617.438	2.020.421	1.441.041	9.853.304	6.355.692	3.742.112	1.978.703	1.016.478	5.983.865	4.086.972	3.195.488	2.836.915	281.467	3.048.108	3.342.163	4.054.357	532.343	7.837.637	1.312.195	2.309.784	3.985.823	6.390.285	9.424.458	1.341.606	1.826.626	2.394.106	2.961.436	3.428.313
T	P372_19-1-1 [oral cancer sudan]@oral cancer sudan -0 [120]»636140302460000000»theOriginal	<Nothing>	P0050	4.268.049.822	2A967C01	Negative	-1	1	A	18	4.352.872	6.820.215	1.004.829	1.400.182	187.097	2.305.788	2.701.251	287.827	289.938	2.665.598	2.373.518	1.939.088	1.478.764	1.035.602	6.940.799	4.343.056	2.483.993	1.272.823	6.499.783	364.461	2.454.924	1.963.263	1.854.984	1.943.976	21.668	2.408.212	2.872.238	3.649.475	554.664	9.614.453	1.692.548	2.761.922	4.313.356	6.401.696	9.992.351	1.363.614	1.883.924	2.220.466	2.627.175
T	P372_19-1-1 [oral cancer sudan]@oral cancer sudan -0 [120]»636140302460000000»theOriginal	<Nothing>	P0050	4.268.049.822	2A967C01	Negative	-1	1	A	19	3.261.906	4.938.787	7.124.034	9.900.088	1.360.685	1.672.874	1.958.938	2.045.412	2.094.267	1.952.085	1.755.231	1.417.745	1.052.759	7.157.092	4.739.012	2.932.017	1.621.366	7.757.147	3.801.764	2.215.176	1.593.417	1.293.041	1.236.268	13.302	1.506.072	1.697.696	2.051.315	2.556.257	3.746.488	6.390.491	1.191.471	1.878.447	3.208.942	4.533.519	729.455	9.399.827	1.321.815	157.571	192.339
T	P372_19-1-1 [oral cancer sudan]@oral cancer sudan -0 [120]»636140302460000000»theOriginal	<Nothing>	P0050	4.268.049.822	2A967C01	Negative	-1	1	A	20	2.134.577	3.436.635	5.085.298	7.140.743	9.631.419	1.207.623	1.435.802	1.513.976	1.543.848	1.409.755	1.251.621	1.001.347	7.434.121	5.093.783	3.236.866	1.947.544	1.038.892	4.861.041	22.104	1.195.553	0.8808306	0.7912249	0.827311	0.907493	1.031.734	117.085	1.402.351	1.800.815	2.714.309	4.577.382	8.338.186	1.428.805	2.319.205	347.449	5.077.187	7.126.029	9.430.892	1.174.181	1.366.238
T	P372_19-1-1 [oral cancer sudan]@oral cancer sudan -0 [120]»636140302460000000»theOriginal	<Nothing>	P0050	4.268.049.822	2A967C01	Negative	-1	1	A	21	1.572.162	2.405.015	3.540.995	5.127.921	7.087.599	884.072	1.046.173	1.091.553	1.122.064	1.026.249	9.073.266	720.614	5.207.862	3.559.792	2.269.972	1.348.761	6.711.333	2.939.792	1.330.855	0.7755315	0.5615366	0.5139182	0.5510266	0.6569601	0.791367	0.9246039	1.071.894	1.306.638	1.896.023	3.364.983	6.044.932	9.898.189	1.787.585	2.632.548	4.282.156	5.401.632	7.614.445	9.051.122	1.106.512
T	P372_19-1-1 [oral cancer sudan]@oral cancer sudan -0 [120]»636140302460000000»theOriginal	<Nothing>	P0050	4.268.049.822	2A967C01	Negative	-1	1	A	22	1.123.549	1.799.717	2.702.887	384.548	5.291.431	6.551.549	7.848.663	84.553	852.533	7.803.899	6.824.554	5.533.452	3.989.708	25.948	1.625.467	9.287.527	4.687.459	1.917.823	0.7791035	0.4563678	0.3809986	0.4049863	0.44937	0.5505004	0.6576436	0.7739957	0.9261923	11.242	1.566.395	2.672.336	5.073.976	7.349.282	153.206	2.377.077	4.363.673	5.591.943	7.205.912	8.309.725	8.957.478
T	P372_19-1-1 [oral cancer sudan]@oral cancer sudan -0 [120]»636140302460000000»theOriginal	<Nothing>	P0050	4.268.049.822	2A967C01	Negative	-1	1	A	23	1.691.253	2.368.502	3.144.254	3.946.018	5.069.491	5.949.601	6.624.426	6.705.321	6.530.928	6.467.622	6.019.685	5.539.839	4.596.213	3.714.359	2.923.224	2.191.251	1.605.601	1.078.106	723.454	4.561.595	2.923.259	1.827.149	1.336.863	1.037.102	1.006.354	1.022.816	127.465	1.745.449	283.163	462.421	7.362.255	1.091.221	1.566.608	2.129.699	2.792.997	3.605.943	4.588.906	5.503.661	6.380.274
T	P372_19-1-1 [oral cancer sudan]@oral cancer sudan -0 [120]»636140302460000000»theOriginal	<Nothing>	P0050	4.268.049.822	2A967C01	Negative	-1	1	A	24	1.459.127	1.960.323	2.484.083	3.101.886	3.771.047	4.279.897	4.850.995	4.991.169	5.337.416	4.989.441	4.702.366	4.018.775	3.445.461	2.850.764	2.320.811	1.790.167	1.255.909	8.247.613	5.506.909	3.712.937	2.416.529	1.476.913	104.187	0.8410333	0.8537183	0.8797953	1.075.879	1.389.131	2.150.427	3.651.354	5.946.754	8.291.811	1.279.896	1.593.643	2.421.766	2.818.818	3.890.959	4.261.203	4.960.697
T	P372_19-1-1 [oral cancer sudan]@oral cancer sudan -0 [120]»636140302460000000»theOriginal	<Nothing>	P0050	4.268.049.822	2A967C01	Negative	-1	1	A	25	1.063.621	1.451.187	1.892.447	2.430.177	2.987.489	3.543.726	3.961.383	4.016.822	3.848.205	3.469.997	3.425.729	3.116.325	2.751.741	2.171.952	1.746.004	1.321.846	9.612.595	6.390.451	416.547	2.768.852	1.791.737	1.141.901	0.7915757	0.6266811	0.6182716	0.6266702	0.7920237	1.062.641	1.583.769	2.621.413	4.195.113	662.466	9.643.211	130.626	1.753.543	2.234.906	2.714.133	3.086.743	3.297.897
T	P372_19-1-1 [oral cancer sudan]@oral cancer sudan -0 [120]»636140302460000000»theOriginal	<Nothing>	P0050	4.268.049.822	2A967C01	Negative	-1	1	A	26	6.614.275	9.870.585	134.059	1.793.005	2.278.149	2.589.183	2.825.325	2.956.293	2.908.985	2.842.251	2.630.587	2.397.476	190.771	1.504.914	1.231.461	9.384.783	6.692.928	4.463.405	3.015.688	1.949.785	1.197.796	0.7532188	0.5467667	0.4554839	0.4583686	0.4593953	0.5588581	0.7164701	1.129.391	1.907.521	3.015.925	4.231.974	5.670.926	7.405.282	991.776	1.317.996	1.873.346	2.190.372	2.626.152
T	P372_19-1-1 [oral cancer sudan]@oral cancer sudan -0 [120]»636140302460000000»theOriginal	<Nothing>	P0050	4.268.049.822	2A967C01	Negative	-1	1	A	27	5.065.982	6.880.489	9.395.406	1.239.041	1.612.437	1.692.946	1.770.013	1.738.711	1.946.805	1.931.143	1.830.475	156.036	1.290.087	1.014.011	7.941.555	5.958.018	4.349.337	2.837.067	1.952.685	131.478	0.8660452	0.5288214	0.3713094	0.3124865	0.3129084	0.3156913	0.3907435	0.4851175	0.7257441	1.190.752	1.997.042	2.515.671	3.910.247	458.443	7.668.147	8.682.691	1.290.312	1.442.682	1.726.739
T	P372_19-1-1 [oral cancer sudan]@oral cancer sudan -0 [120]»636140302460000000»theOriginal	<Nothing>	P0050	4.268.049.822	2A967C01	Negative	-1	1	A	28	2.984.272	4.428.575	599.014	7.794.168	9.707.977	1.039.272	1.216.955	1.154.077	1.229.844	104.923	1.023.988	9.483.212	8.546.453	7.354.888	5.514.744	3.932.518	2.800.917	1.945.706	13.441	0.8486685	0.5500422	0.3507	0.2564147	0.2031298	0.2066367	0.2078305	0.2537853	0.3238722	0.4987581	0.8690671	1.340.605	1.854.844	2.432.556	3.297.228	4.454.411	5.935.749	7.383.619	9.067.994	1.019.098
T	P372_19-1-1 [oral cancer sudan]@oral cancer sudan -0 [120]»636140302460000000»theOriginal	<Nothing>	P0050	4.268.049.822	2A967C01	Negative	-1	1	A	29	210.531	2.729.822	3.540.247	4.386.559	5.862.386	700.403	777.871	8.083.021	7.148.142	6.871.117	6.035.345	6.014.179	493.735	4.016.011	3.132.324	2.421.261	1.809.211	1.167.698	0.7858292	0.5326171	0.3614014	0.2161849	0.1494771	0.1250172	0.1300386	0.1320593	0.1646515	0.1998255	0.2954254	0.4929303	0.8541363	1.052.402	1.651.497	1.934.514	3.465.218	3.716.338	5.206.637	5.406.849	7.307.833
T	P372_19-1-1 [oral cancer sudan]@oral cancer sudan -0 [120]»636140302460000000»theOriginal	<Nothing>	P0050	4.268.049.822	2A967C01	Negative	-1	1	A	30	1.140.498	1.478.782	1.926.412	2.647.644	3.398.255	3.766.878	3.998.996	4.047.605	4.317.055	4.525.273	4.341.652	3.977.738	3.197.989	2.575.066	196.068	1.474.521	1.080.071	0.7282054	0.4695318	0.2909039	0.1971073	0.1284655	0.09563207	0.07324134	0.07113745	0.07085723	0.08941007	0.1187837	0.1570286	0.2586326	0.4150924	0.7059211	0.9781258	1.239.382	1.578.103	2.172.779	2.543.186	3.207.762	352.073
T	P372_19-1-1 [oral cancer sudan]@oral cancer sudan -0 [120]»636140302460000000»theOriginal	<Nothing>	P0050	4.268.049.822	2A967C01	Negative	-1	1	A	31	0.6968786	0.7246484	1.019.745	1.359.886	182.713	1.755.959	2.067.115	1.806.424	1.926.103	1.731.709	1.924.719	1.761.668	1.538.758	1.252.581	1.034.367	0.7370448	0.5030959	0.3302378	0.2425131	0.1666525	0.1007339	0.0634614	0.04506335	0.03916956	0.03959973	0.0399229	0.04733983	0.05555573	0.08028264	0.1437152	0.2158494	0.271807	0.5020672	0.5808132	1.149.837	1.197.407	1.947.453	1.912.962	2.296.187
T	P372_19-1-1 [oral cancer sudan]@oral cancer sudan -0 [120]»636140302460000000»theOriginal	<Nothing>	P0050	4.268.049.822	2A967C01	Negative	-1	1	A	32	0.2240876	0.3067932	0.4634812	0.6170843	0.7770467	0.7891634	0.8678544	0.8964627	0.7256871	0.6532698	0.534184	0.5716567	0.5047846	0.4431179	0.3935818	0.2993059	0.2207278	0.1400488	0.09189101	0.06776436	0.04519107	0.02925057	0.01741835	0.01531484	0.01574256	0.01618935	0.01991159	0.02095093	0.02766008	0.04845264	0.09813607	0.0987638	0.1718281	0.1280509	0.3427462	0.4481241	0.8060668	0.6909115	0.8210359
T	P372_19-1-1 [oral cancer sudan]@oral cancer sudan -0 [120]»636140302460000000»theOriginal	<Nothing>	P0050	4.268.049.822	2A967C01	Negative	-1	1	A	33	0.06589761	0.1063939	0.1553517	0.2411925	0.2650068	0.2464601	0.2012082	0.1910031	0.2536352	0.3362074	0.3416996	0.28455	0.2042423	0.1632109	0.1208974	0.06908224	0.0543818	0.0348623	0.03147624	0.01968446	0.01456876	0.008926447	0.005929311	0.004376369	0.004249054	0.004572548	0.005764426	0.007406035	0.01161248	0.01713345	0.02839454	0.04431188	0.05605061	0.06356575	0.09018651	0.141474	0.163104	0.1955574	0.1924246
T	P372_19-1-1 [oral cancer sudan]@oral cancer sudan -0 [120]»636140302460000000»theOriginal	<Nothing>	P0050	4.268.049.822	2A967C01	Negative	-1	1	A	34	0.02159216	0.01235244	0.01210959	0.02116313	0.03593624	0.02487287	0.03751799	0.0179162	0.01860095	0.00873456	0.02116644	0.04554392	0.03414951	0.02519891	0.01261801	0.01087055	0.005188469	0.004110178	0.004680736	0.005268536	0.002284428	0.000963127	0.000380654	0.000526486	0.000860273	0.001030331	0.000964549	0.000710269	0.000694006	0.002079115	0.005706079	0.003401082	0.01498079	0.005283429	0.03658757	0.009681923	0.04971188	0.01682796	0.04875334
T	P372_19-1-1 [oral cancer sudan]@oral cancer sudan -0 [120]»636140302460000000»theOriginal	<Nothing>	P0050	4.268.049.822	2A967C01	Negative	-1	1	A	35	1.34E-11	1.34E-11	1.34E-11	1.34E-11	1.34E-11	1.34E-11	1.34E-11	1.34E-11	1.34E-11	1.34E-11	1.34E-11	1.34E-11	1.34E-11	1.34E-11	1.34E-11	1.34E-11	1.34E-11	1.34E-11	1.34E-11	1.34E-11	1.34E-11	1.34E-11	1.34E-11	1.34E-11	1.34E-11	1.34E-11	1.34E-11	1.34E-11	1.34E-11	1.34E-11	1.34E-11	1.34E-11	1.34E-11	1.34E-11	1.34E-11	1.34E-11	1.34E-11	1.34E-11	1.34E-11
T	P372_19-1-1 [oral cancer sudan]@oral cancer sudan -0 [120]»636140302460000000»theOriginal	<Nothing>	P0050	4.268.049.822	2A967C01	Negative	-1	1	B	0	0.000552992	0.000359422	0.002196319	0.006884458	0.0786869	0.3320335	0.5886381	0.684278	0.9291286	1.094.134	0.9621583	0.3972948	0.1575242	0.04834154	0.0444288	0.04979858	0.05727248	0.04724778	0.0522565	0.0631425	0.03885517	0.03107033	0.0201799	0.01146657	0.009347992	0.00682668	0.01810426	0.05476618	0.1328482	0.2044007	0.2287157	0.3358363	0.322202	0.6287698	0.7708031	1.695.761	2.051.376	3.367.119	475.809
T	P372_19-1-1 [oral cancer sudan]@oral cancer sudan -0 [120]»636140302460000000»theOriginal	<Nothing>	P0050	4.268.049.822	2A967C01	Negative	-1	1	B	1	1.119.414	1.004.971	1.652.925	5.202.741	1.149.372	203.324	3.474.995	5.184.989	7.882.891	8.205.205	5.805.858	258.212	9.884.713	3.185.026	1.835.993	1.269.161	1.321.496	1.076.846	0.8720968	0.7548046	0.502648	0.3105932	0.1962168	0.1455921	0.1539089	0.1562846	0.2883945	0.5702263	1.082.003	1.548.408	2.085.943	276.028	3.543.766	4.853.991	7.734.742	1.392.952	2.636.956	318.948	7.011.509
T	P372_19-1-1 [oral cancer sudan]@oral cancer sudan -0 [120]»636140302460000000»theOriginal	<Nothing>	P0050	4.268.049.822	2A967C01	Negative	-1	1	B	2	706.319	6.826.563	1.090.087	2.353.117	5.539.262	7.735.932	1.715.247	2.763.382	4.843.617	3.819.755	2.570.189	8.744.102	3.634.467	9.628.828	6.962.512	5.054.807	459.435	3.460.343	2.840.846	2.361.264	1.585.165	0.9324337	0.5977467	0.4520983	0.5423905	0.5992316	101.896	1.749.377	2.949.275	4.371.449	5.745.954	7.655.582	9.242.342	1.444.592	1.919.338	3.794.603	6.673.206	127.787	2.303.618
T	P372_19-1-1 [oral cancer sudan]@oral cancer sudan -0 [120]»636140302460000000»theOriginal	<Nothing>	P0050	4.268.049.822	2A967C01	Negative	-1	1	B	3	1.145.074	1.465.436	2.246.519	5.405.096	1.232.095	2.243.674	4.221.732	6.809.006	1.059.233	1.015.236	6.948.268	2.794.768	1.022.305	2.878.208	1.489.955	9.452.147	8.157.106	6.652.542	5.020.227	4.084.964	2.803.251	179.304	1.197.613	0.8800661	0.9661981	1.080.172	1.826.198	3.084.043	5.175.477	7.245.671	9.849.898	1.144.093	1.592.625	2.307.718	3.534.295	6.171.852	1.129.851	2.012.221	4.218.702
T	P372_19-1-1 [oral cancer sudan]@oral cancer sudan -0 [120]»636140302460000000»theOriginal	<Nothing>	P0050	4.268.049.822	2A967C01	Negative	-1	1	B	4	1.407.629	2.203.314	3.369.534	7.137.236	1.499.714	3.192.711	6.903.915	1.284.966	1.990.919	1.831.971	1.240.776	4.805.187	1.745.979	4.637.563	2.182.713	1.382.414	1.044.469	9.090.565	6.823.722	5.802.493	3.931.427	2.570.531	1.682.562	1.204.294	1.345.738	15.534	2.685.865	4.329.848	7.007.759	9.776.215	1.302.846	1.556.797	2.059.464	3.378.706	5.219.062	1.026.893	1.583.308	2.854.279	5.498.318
T	P372_19-1-1 [oral cancer sudan]@oral cancer sudan -0 [120]»636140302460000000»theOriginal	<Nothing>	P0050	4.268.049.822	2A967C01	Negative	-1	1	B	5	1.868.392	3.079.615	4.435.312	914.651	1.927.226	4.118.239	9.695.507	1899.16	3.087.134	2.775.404	1.862.686	7.140.906	2.531.257	6.683.352	2.899.609	1.813.495	1.309.461	1.161.146	8.948.195	7.330.716	497.091	3.167.439	2.116.086	160.913	1.840.975	2.125.404	337.946	5.156.403	8.188.361	1.195.623	1.571.091	1.853.124	2.371.633	3.915.806	6.555.025	1.261.685	2.025.131	3.529.054	7.728.403
T	P372_19-1-1 [oral cancer sudan]@oral cancer sudan -0 [120]»636140302460000000»theOriginal	<Nothing>	P0050	4.268.049.822	2A967C01	Negative	-1	1	B	6	2.356.415	3.672.953	5.331.958	1.134.342	2.294.745	4.692.014	1.084.965	2.175.797	3.598.673	3.260.501	2.148.111	8.382.341	2.990.583	815.907	3.326.635	2.063.317	1.551.745	1.316.843	9.808.919	7.756.381	5.312.401	3.349.652	226.756	1.697.036	1.961.554	2.222.033	3.547.631	5.471.671	8.601.041	1.273.834	168.523	2.092.565	2.606.012	4.371.114	683.532	1.422.988	2.096.386	3.897.944	7.469.927
T	P372_19-1-1 [oral cancer sudan]@oral cancer sudan -0 [120]»636140302460000000»theOriginal	<Nothing>	P0050	4.268.049.822	2A967C01	Negative	-1	1	B	7	2.554.949	4.025.043	5.916.691	1.250.663	2.425.358	4.942.115	1.153.745	2.362.186	3.918.067	3.620.354	2.350.031	9.107.094	3.163.979	8.947.311	3.842.912	2.294.993	1.734.902	1.418.953	1.064.709	8.284.873	5.691.931	3.563.732	2.480.153	1.923.204	2.199.206	2.476.299	3.777.072	5.862.115	9.107.456	1.369.999	1.799.444	219.137	2.876.536	4.670.802	7.587.617	1.434.578	2.267.769	3.915.143	8.490.873
T	P372_19-1-1 [oral cancer sudan]@oral cancer sudan -0 [120]»636140302460000000»theOriginal	<Nothing>	P0050	4.268.049.822	2A967C01	Negative	-1	1	B	8	2.765.483	4.380.196	654.857	1.372.871	2.539.953	5.128.137	1.195.768	2.419.248	4.033.908	3724.02	2.508.791	1.002.148	3.574.728	1.006.274	4.079.508	2.476.185	1.906.207	1.541.523	1.148.107	8.820.287	6.175.457	3.823.528	2.672.315	2.085.179	2.350.521	259.044	3.864.417	6.063.634	9.410.044	1.408.084	1.840.509	2.152.574	2.739.775	4.310.862	7.129.808	1.494.345	2.290.353	4.279.958	8.285.459
T	P372_19-1-1 [oral cancer sudan]@oral cancer sudan -0 [120]»636140302460000000»theOriginal	<Nothing>	P0050	4.268.049.822	2A967C01	Negative	-1	1	B	9	2.146.795	3.334.705	4.747.935	9.723.166	200.847	4.214.023	9.627.292	1.848.084	2.961.348	2.641.489	1.802.736	6.787.013	2.357.753	5.503.375	2.348.418	1.432.065	1.004.879	8.373.594	589.537	4.558.856	280.751	1.720.223	1.104.066	0.8009582	0.8444169	0.8700805	1.486.175	2.645.746	4.656.668	6.633.731	9.164.082	1.106.545	1.613.114	237.652	3.411.522	6.223.488	1.021.188	1.913.409	4.035.139
T	P372_19-1-1 [oral cancer sudan]@oral cancer sudan -0 [120]»636140302460000000»theOriginal	<Nothing>	P0050	4.268.049.822	2A967C01	Negative	-1	1	B	10	1.188.631	1.648.003	2.488.676	5.656.654	1.245.238	2.282.618	4.304.165	7.246.543	1151.42	1.142.561	7.841.559	3.095.221	1.042.742	2.450.025	1.163.351	6.930.875	6.005.466	433.901	3.025.895	2.253.478	1.366.695	0.74124	0.4216379	0.3032408	0.3321046	0.3717305	0.6656929	1.178.453	2.125.908	3.362.346	450.655	5.840.166	7.182.692	1.150.414	169.264	3.040.857	5.695.247	9.750.223	1.972.802
T	P372_19-1-1 [oral cancer sudan]@oral cancer sudan -0 [120]»636140302460000000»theOriginal	<Nothing>	P0050	4.268.049.822	2A967C01	Negative	-1	1	B	11	8.135.149	8.415.659	1.414.678	2.965.383	6.494.295	9.048.779	1.972.543	3.154.414	5.588.819	4.518.979	3.216.127	1.084.138	4.324.902	9.863.467	6.406.244	4.097.886	3.143.087	2.111.083	1.490.883	1.207.574	0.6766068	0.4039124	0.2411276	0.1696117	0.1687881	0.1625864	0.2966734	0.6185204	1.243.956	1.834.772	2.456.274	3.513.947	4.339.742	7.128.198	9.957.241	2.110.946	3.015.914	4.107.162	6.843.467
T	P372_19-1-1 [oral cancer sudan]@oral cancer sudan -0 [120]»636140302460000000»theOriginal	<Nothing>	P0050	4.268.049.822	2A967C01	Negative	-1	1	B	12	5.473.451	4.394.392	6.435.922	1.361.745	2.960.572	454.816	956.647	186.96	3.276.663	2.974.881	1.831.657	6.273.424	2.265.434	5.720.198	3.501.164	2.324.179	195.297	1.264.127	0.9097959	0.6936017	0.3867528	0.2002217	0.1116816	0.08537559	0.09606167	0.0957498	0.1697788	0.3306747	0.6503894	1.012.206	1.549.131	2.113.147	2.778.932	36.589	6.276.701	9.921.502	1.783.561	1.794.442	3.838.639
T	P372_19-1-1 [oral cancer sudan]@oral cancer sudan -0 [120]»636140302460000000»theOriginal	<Nothing>	P0050	4.268.049.822	2A967C01	Negative	-1	1	B	13	2.842.463	2.736.209	3.924.449	8.560.185	1.732.234	289.808	5.739.961	9.947.283	1.639.085	1.519.334	9.489.635	3.464.783	1.262.683	3.813.019	21.681	1.376.474	1.320.204	0.896014	0.6390296	0.4463459	0.2562195	0.1274371	0.06823877	0.05143313	0.05730345	0.06061604	0.1017174	0.1983015	0.4018892	0.6696004	0.9860259	1.447.124	1.661.386	248.352	399.184	7.561.644	9.932.452	1.059.354	1.537.938
T	P372_19-1-1 [oral cancer sudan]@oral cancer sudan -0 [120]»636140302460000000»theOriginal	<Nothing>	P0050	4.268.049.822	2A967C01	Negative	-1	1	B	14	1.767.674	1.619.718	2.256.791	5.988.873	1.197.353	2.069.761	3.386.269	5.349.269	809.669	893.322	6.160.477	2.781.243	9.642.953	2.698.919	1.302.269	0.8065409	0.8726712	0.625995	0.4308799	0.302942	0.1819451	0.09154221	0.047361	0.03286475	0.03205876	0.03499235	0.07198153	0.1464269	0.2834916	0.4692817	0.6883937	0.916351	1.050.935	138.166	2.691.627	4.160.828	6.887.032	6.860.252	1.391.403
T	P372_19-1-1 [oral cancer sudan]@oral cancer sudan -0 [120]»636140302460000000»theOriginal	<Nothing>	P0050	4.268.049.822	2A967C01	Negative	-1	1	B	15	1.178.528	102.013	162.739	4.858.908	1.048.819	1.744.795	2.189.301	3.114.952	4.206.632	4.806.757	3.399.099	1.771.442	7.518.816	1.930.417	0.7690992	0.4532389	0.5485497	0.3958303	0.2547456	0.1910146	0.106528	0.06229426	0.03459648	0.02439602	0.02156496	0.02077011	0.04144637	0.09958194	0.2169451	0.3720554	0.4612961	0.6415654	0.6251515	1.048.923	1.537.982	3.077.976	3.797.196	4.627.125	5.899.252
T	P372_19-1-1 [oral cancer sudan]@oral cancer sudan -0 [120]»636140302460000000»theOriginal	<Nothing>	P0050	4.268.049.822	2A967C01	Negative	-1	1	B	16	0.9280955	0.7069063	1.117.201	3.367.721	7.598.763	1.510.099	1.683.875	1.972.851	1.939.462	2.469.091	20.059	1.192.793	4.555.627	100.861	0.4221746	0.2764064	0.3571127	0.2464045	0.157783	0.1241761	0.06691074	0.04181543	0.02435263	0.01366051	0.01018299	0.007673183	0.01981017	0.0585317	0.1371004	0.2303769	0.2739933	0.3618483	0.395267	0.6478144	1.073.575	1.626.681	2.415.434	2.434.091	4.082.195
T	P372_19-1-1 [oral cancer sudan]@oral cancer sudan -0 [120]»636140302460000000»theOriginal	<Nothing>	P0050	4.268.049.822	2A967C01	Negative	-1	1	B	17	0.6735203	0.4641269	0.7912503	2.156.585	4.950.168	9.202.263	8.766.623	9.591.753	8.556.779	1.201.628	1.001.897	6.526.619	2.792.246	0.72778	0.3171728	0.2203905	0.2401748	0.1678159	0.09447827	0.0802061	0.038333	0.02999371	0.01800378	0.01107747	0.008681553	0.0058795	0.01362213	0.03730371	0.09472358	0.1459457	0.1774351	0.2769106	0.2687792	0.5389887	0.6463746	1.471.812	1.589.584	211.577	1.791.238
T	P372_19-1-1 [oral cancer sudan]@oral cancer sudan -0 [120]»636140302460000000»theOriginal	<Nothing>	P0050	4.268.049.822	2A967C01	Negative	-1	1	B	18	0.470043	0.3179253	0.5968444	155.247	3.336.062	5.389.798	5.630.855	5.317.397	5.243.632	7.014.871	6.887.899	4.165.914	1.735.767	0.4327378	0.2359407	0.1572944	0.1565724	0.1003086	0.06128324	0.05757197	0.02813508	0.02131899	0.01247099	0.00747126	0.005861592	0.00315976	0.006405736	0.01758205	0.05564324	0.09973609	0.1339773	0.1821728	0.1977118	0.3499157	0.5418605	1.015.456	1.468.971	1.438.136	1.851.037
T	P372_19-1-1 [oral cancer sudan]@oral cancer sudan -0 [120]»636140302460000000»theOriginal	<Nothing>	P0050	4.268.049.822	2A967C01	Negative	-1	1	B	19	0.3928743	0.23348	0.4308582	1.000.367	2.351.693	3.560.756	3.615.491	2.920.892	3.514.515	3.922.855	4.530.901	2.348.072	130.815	0.3064072	0.1590519	0.1034601	0.09503578	0.05764494	0.03929628	0.03884514	0.01738512	0.01327124	0.00944005	0.006385486	0.005151567	0.002534491	0.005115678	0.01445085	0.0391921	0.0571385	0.08403584	0.09407047	0.1187888	0.2390282	0.3705644	0.8447468	0.8657501	1.143.297	0.7974048
T	P372_19-1-1 [oral cancer sudan]@oral cancer sudan -0 [120]»636140302460000000»theOriginal	<Nothing>	P0050	4.268.049.822	2A967C01	Negative	-1	1	B	20	0.3245311	0.1405972	0.2314085	0.5998535	1.510.007	2.231.955	2.516.086	1.816.935	2.212.205	2.279.652	272.413	1.383.963	0.6802355	0.1526446	0.086879	0.06150235	0.06623478	0.03973296	0.02988705	0.02774261	0.01100449	0.007351601	0.005631241	0.004407811	0.003613378	0.0018088	0.003231454	0.007243568	0.02193575	0.03534912	0.05895703	0.08665834	0.1203549	0.2018934	0.2858053	0.482618	0.7324247	0.7758514	0.8684505
T	P372_19-1-1 [oral cancer sudan]@oral cancer sudan -0 [120]»636140302460000000»theOriginal	<Nothing>	P0050	4.268.049.822	2A967C01	Negative	-1	1	B	21	0.2121998	0.08248278	0.1444126	0.4002778	1.128.011	1.520.354	150.284	1.014.585	1.342.836	1.316.484	1.659.009	0.8224093	0.4612209	0.09467656	0.06052338	0.04934057	0.05075089	0.02787546	0.0233313	0.01973348	0.008020272	0.004956775	0.004407543	0.003195307	0.002928184	0.001528259	0.002729032	0.006800615	0.01646679	0.02171347	0.03693618	0.04056206	0.0601855	0.1383785	0.23175	0.5487811	0.5096756	0.7150201	0.3059085
T	P372_19-1-1 [oral cancer sudan]@oral cancer sudan -0 [120]»636140302460000000»theOriginal	<Nothing>	P0050	4.268.049.822	2A967C01	Negative	-1	1	B	22	0.1510636	0.05343937	0.09544838	0.276592	0.8285607	1.090.074	1.063.967	0.7739666	1.037.489	1.130.135	1.090.291	0.4818564	0.2246112	0.06628352	0.06020871	0.0441589	0.04124153	0.02089843	0.02078351	0.01834469	0.007479297	0.004472611	0.003267881	0.002226629	0.002273339	0.001284381	0.002415574	0.004530573	0.01205018	0.01856892	0.03588884	0.05610942	0.08253249	0.1146571	0.161561	0.2712126	0.4372247	0.4621517	0.4020729
T	P372_19-1-1 [oral cancer sudan]@oral cancer sudan -0 [120]»636140302460000000»theOriginal	<Nothing>	P0050	4.268.049.822	2A967C01	Negative	-1	1	B	23	0.1360027	0.05178968	0.09361007	0.2434447	0.7566704	0.9107425	0.8237523	0.5606919	0.8272772	0.7951034	0.642407	0.25165	0.1319933	0.05101866	0.03993926	0.03322443	0.0331207	0.01707055	0.01762399	0.01543165	0.006757311	0.004365267	0.003180048	0.002291971	0.002270081	0.001234318	0.002349343	0.005717617	0.01278848	0.02023353	0.03516214	0.07793167	0.1021985	0.175548	0.175749	0.3955534	0.3378562	0.4872521	0.2079933
T	P372_19-1-1 [oral cancer sudan]@oral cancer sudan -0 [120]»636140302460000000»theOriginal	<Nothing>	P0050	4.268.049.822	2A967C01	Negative	-1	1	B	24	0.1288555	0.04845075	0.08128625	0.2167334	0.6738666	0.8566974	0.7730659	0.5606987	0.8272821	0.9809529	0.9317859	0.3831776	0.1496901	0.0375161	0.03377558	0.03057012	0.03079758	0.01571136	0.01488363	0.01188069	0.004776607	0.002921158	0.002541416	0.002029354	0.002007796	0.001188015	0.00243025	0.004493003	0.01043353	0.01483533	0.03027549	0.04556239	0.07308163	0.09874422	0.1521574	0.2368969	0.4044784	0.4613582	0.4575268
T	P372_19-1-1 [oral cancer sudan]@oral cancer sudan -0 [120]»636140302460000000»theOriginal	<Nothing>	P0050	4.268.049.822	2A967C01	Negative	-1	1	B	25	0.0855336	0.03077675	0.05405346	0.1493033	0.5624908	0.7875857	0.72751	0.5236004	0.7797076	0.7951109	0.7913602	0.304675	0.1602755	0.03480915	0.02493186	0.02142284	0.02147772	0.01276467	0.01229613	0.008880588	0.0029857	0.001567748	0.001585902	0.001412785	0.00149088	0.000822176	0.001768965	0.003372735	0.007318822	0.009970501	0.01993426	0.02042627	0.03327974	0.0328999	0.07786284	0.2505726	0.3208911	0.4507962	0.1555424
T	P372_19-1-1 [oral cancer sudan]@oral cancer sudan -0 [120]»636140302460000000»theOriginal	<Nothing>	P0050	4.268.049.822	2A967C01	Negative	-1	1	B	26	0.04909417	0.01979927	0.03738149	0.08691721	0.3492541	0.6495859	0.744162	0.5222367	0.68692	0.6331205	0.5844737	0.1633026	0.0703688	0.01622958	0.01249926	0.01104909	0.01381082	0.009086296	0.009594418	0.006488712	0.001644644	0.000578883	0.000536244	0.000657884	0.000876851	0.000569385	0.001124621	0.001780117	0.003965323	0.006445711	0.01613857	0.02904492	0.03448201	0.04284795	0.04884281	0.1203293	0.04857416	0.1058725	0.01461965
T	P372_19-1-1 [oral cancer sudan]@oral cancer sudan -0 [120]»636140302460000000»theOriginal	<Nothing>	P0050	4.268.049.822	2A967C01	Negative	-1	1	B	27	0.03250087	0.01287222	0.02380991	0.05670214	0.2527887	0.4790502	0.4997532	0.3312742	0.527546	0.6668666	0.6410255	0.1780139	0.05475615	0.008909402	0.006321449	0.006198369	0.009837736	0.006055208	0.006502769	0.004313289	0.001029908	0.000285341	0.000268067	0.000441427	0.000807218	0.000542234	0.001032624	0.001287937	0.002141668	0.003416429	0.009791065	0.01175328	0.019787	0.01555667	0.04230042	0.03808592	0.06566377	0.06524724	0.0857768
T	P372_19-1-1 [oral cancer sudan]@oral cancer sudan -0 [120]»636140302460000000»theOriginal	<Nothing>	P0050	4.268.049.822	2A967C01	Negative	-1	1	B	28	0.01607368	0.008363937	0.01818906	0.03539075	0.1426432	0.3108842	0.3760847	0.2397917	0.3358636	0.3167036	0.2635523	0.05131349	0.01840937	0.005420395	0.003030053	0.002547037	0.004641739	0.003202693	0.00382839	0.002319683	0.000753078	0.000304266	0.000237328	0.000275894	0.000320518	0.000271253	0.00048526	0.00066745	0.001455114	0.002218025	0.00588892	0.01216069	0.01776809	0.02666937	0.03538052	0.09578649	0.02752292	0.06115817	0.003081252
T	P372_19-1-1 [oral cancer sudan]@oral cancer sudan -0 [120]»636140302460000000»theOriginal	<Nothing>	P0050	4.268.049.822	2A967C01	Negative	-1	1	B	29	0.01114107	0.005076014	0.01068422	0.01794757	0.06188974	0.1322294	0.1667699	0.1238921	0.1966909	0.2355564	0.2117967	0.03427758	0.007214157	0.001030222	0.001778171	0.001713377	0.002795295	0.001944454	0.002468663	0.001547013	0.000460828	0.000120017	8.05E-05	0.000133804	0.000233702	0.000222257	0.000384098	0.000419848	0.000620558	0.001317144	0.003478773	0.005178858	0.009861325	0.006871755	0.02560674	0.02170026	0.04702204	0.04892584	0.07363
T	P372_19-1-1 [oral cancer sudan]@oral cancer sudan -0 [120]»636140302460000000»theOriginal	<Nothing>	P0050	4.268.049.822	2A967C01	Negative	-1	1	B	30	0.008467427	0.003265825	0.006548565	0.01048241	0.04228601	0.09278142	0.1077134	0.07058542	0.1013495	0.1044861	0.08309577	0.01086686	0.00403124	0.001375353	0.00122872	0.001046131	0.001157181	0.000879498	0.001201781	0.000803069	0.000305566	5.86E-05	3.63E-05	3.90E-05	0.000106764	7.33E-05	0.00017029	0.000272049	0.000370967	0.000605934	0.001342176	0.005121709	0.008456019	0.01438442	0.01536237	0.0295293	0.001522507	0.01140848	1.34E-11
T	P372_19-1-1 [oral cancer sudan]@oral cancer sudan -0 [120]»636140302460000000»theOriginal	<Nothing>	P0050	4.268.049.822	2A967C01	Negative	-1	1	B	31	0.002996641	0.001516811	0.00310926	0.00381278	0.01574763	0.04068061	0.07155158	0.04388564	0.07772222	0.07614127	0.0745022	0.009697607	0.002080052	0.000497102	0.000469736	0.000493911	0.000491649	0.000441617	0.000600878	0.000542296	0.000185479	2.21E-05	5.57E-06	8.42E-06	5.19E-05	4.65E-05	7.26E-05	6.10E-05	0.000112179	0.000314207	0.000671846	0.000709379	0.002587643	0.002126172	0.01620947	0.00828405	0.01323969	0.008951972	0.01512796
T	P372_19-1-1 [oral cancer sudan]@oral cancer sudan -0 [120]»636140302460000000»theOriginal	<Nothing>	P0050	4.268.049.822	2A967C01	Negative	-1	1	B	32	0.001097695	0.000548149	0.000944071	0.000533627	0.006118152	0.01846203	0.02306294	0.006595687	0.008643511	0.01759	0.0288765	0.007564977	0.002561026	0.000419009	0.000200661	0.000250795	0.000242171	0.000229637	0.000166261	0.000203829	9.43E-05	4.55E-05	3.10E-05	3.01E-05	2.65E-05	4.03E-06	1.26E-05	3.77E-05	5.51E-05	0.000112461	0.000162292	0.001116225	0.002003936	0.003960919	0.00653574	0.02014168	0.002688954	0.0181581	9.53E-05
T	P372_19-1-1 [oral cancer sudan]@oral cancer sudan -0 [120]»636140302460000000»theOriginal	<Nothing>	P0050	4.268.049.822	2A967C01	Negative	-1	1	B	33	0.00079593	0.000208432	0.000114488	3.35E-09	0.000145129	0.000892941	0.007107478	0.004009773	0.008750498	0.01057133	0.01260291	0.003249812	0.000538499	0.000133999	0.000144796	0.000146585	9.83E-05	2.59E-05	2.44E-05	4.34E-05	2.62E-05	1.08E-05	8.78E-06	1.07E-05	1.10E-05	2.96E-06	7.87E-06	6.25E-06	1.25E-05	5.09E-05	0.000136413	0.000196747	0.001549073	0.001188746	0.007948024	0.0020606	0.004540397	0.001281766	0.005316033
T	P372_19-1-1 [oral cancer sudan]@oral cancer sudan -0 [120]»636140302460000000»theOriginal	<Nothing>	P0050	4.268.049.822	2A967C01	Negative	-1	1	B	34	0.000120364	0.000122889	0.000291537	0.000118023	0.000278463	0.000124105	3.88E-05	1.34E-11	1.34E-11	0.002061659	0.003676424	0.003539348	0.000231619	2.97E-05	2.29E-05	3.59E-05	3.59E-05	3.53E-07	1.63E-06	7.31E-06	1.73E-05	1.86E-06	1.35E-06	8.06E-07	2.06E-06	2.11E-07	2.35E-06	5.54E-07	1.26E-06	3.86E-06	4.48E-05	1.34E-11	2.23E-05	1.34E-11	0.000724915	1.34E-11	1.34E-11	1.34E-11	1.34E-11
T	P372_19-1-1 [oral cancer sudan]@oral cancer sudan -0 [120]»636140302460000000»theOriginal	<Nothing>	P0050	4.268.049.822	2A967C01	Negative	-1	1	B	35	1.34E-11	1.34E-11	1.34E-11	1.34E-11	1.34E-11	1.34E-11	1.34E-11	1.34E-11	1.34E-11	1.34E-11	1.34E-11	1.34E-11	1.34E-11	1.34E-11	1.34E-11	1.34E-11	1.34E-11	1.34E-11	1.34E-11	1.34E-11	1.34E-11	1.34E-11	1.34E-11	1.34E-11	1.34E-11	1.34E-11	1.34E-11	1.34E-11	1.34E-11	1.34E-11	1.34E-11	1.34E-11	1.34E-11	1.34E-11	1.34E-11	1.34E-11	1.34E-11	1.34E-11	1.34E-11
T	P372_19-1-1 [oral cancer sudan]@oral cancer sudan -0 [120]»636140302460000000»theOriginal	<Nothing>	P0050	4.268.049.822	2A967C01	Negative	-1	1	C	0	0.9587845	0.2360591	0.02562013	0.002852499	1.34E-11	1.34E-11	1.51E-06	0.000401613	0.002674157	0.1002223	0.5897483	2.110.491	4.544.949	9.282.239	1.631.032	2.438.612	364.536	5.427.914	7.785.034	1.041.833	1.191.495	1.195.049	1.137.459	1.049.297	1.081.266	1.127.882	131.059	1.476.019	1.641.781	1.680.242	1.572.203	1.421.767	1.326.198	1.195.239	114.499	9.974.356	1.017.588	9.218.101	9.337.243
T	P372_19-1-1 [oral cancer sudan]@oral cancer sudan -0 [120]»636140302460000000»theOriginal	<Nothing>	P0050	4.268.049.822	2A967C01	Negative	-1	1	C	1	1.695.505	1.764.642	1.823.316	1.890.307	1.929.975	2.014.095	2.095.829	2.112.684	2.084.054	2.092.421	2.148.576	2.273.445	2.353.569	2.451.138	2.503.797	2.537.049	2.581.123	2.620.857	2.679.966	2.655.251	2.400.289	1.994.027	1.681.856	1.456.226	1.505.848	1.588.961	1.942.908	2.411.383	3.122.477	3.815.107	4.330.857	4.653.956	4.922.158	5.204.114	5.475.015	5.758.077	5.983.615	6.138.091	6.265.972
T	P372_19-1-1 [oral cancer sudan]@oral cancer sudan -0 [120]»636140302460000000»theOriginal	<Nothing>	P0050	4.268.049.822	2A967C01	Negative	-1	1	C	2	7.266.711	7.569.125	7.908.221	8.377.219	8.658.634	9.164.017	9.730.066	9.960.471	9.716.891	9.468.738	9.380.137	9.515.017	9.430.948	9.279.422	9.098.856	8.829.078	8.483.071	8.111.762	7.831.705	7.552.292	675.076	5.636.855	4.801.244	416.842	4.233.268	439.893	528.106	6.381.514	7.987.465	9.639.182	1.103.871	1.179.559	1.289.444	1.385.898	1.521.061	1.605.458	1.706.553	1.766.317	1.802.017
T	P372_19-1-1 [oral cancer sudan]@oral cancer sudan -0 [120]»636140302460000000»theOriginal	<Nothing>	P0050	4.268.049.822	2A967C01	Negative	-1	1	C	3	1.403.419	1.532.372	1.656.078	1.772.029	1873.85	1.976.077	2.042.547	2062.06	2.006.784	1.987.847	1.950.941	1.920.005	1.813.964	1.705.992	1.600.135	1.494.193	1.385.942	1.286.992	1.201.471	1.116.463	9.605.305	7.814.492	6.543.735	5.650.813	5.778.567	6.028.531	7.278.008	8.926.115	1.144.952	1426.93	1.662.047	1.795.965	1.892.922	2.000.476	2.243.018	2.465.413	2.758.212	2.910.261	3.083.015
T	P372_19-1-1 [oral cancer sudan]@oral cancer sudan -0 [120]»636140302460000000»theOriginal	<Nothing>	P0050	4.268.049.822	2A967C01	Negative	-1	1	C	4	1.601.823	1.962.766	2.301.224	2592.65	2840.24	3.043.452	3.175.097	3220.89	3217.73	3.138.523	3.105.701	2.977.402	2.853.208	2.632.031	2.459.479	2254.69	2.037.641	1.817.409	1.631.248	1.475.649	1.247.811	9.985.969	8.234.917	7.000.803	7.093.081	735.402	8.961.234	1.118.492	1.452.285	1.827.808	2.167.585	2.427.007	2.653.978	2.891.466	3.232.466	3.611.562	4.002.479	4.319.448	4.541.153
T	P372_19-1-1 [oral cancer sudan]@oral cancer sudan -0 [120]»636140302460000000»theOriginal	<Nothing>	P0050	4.268.049.822	2A967C01	Negative	-1	1	C	5	2.133.691	2.667.789	3.192.533	3.671.708	4.109.207	4.511.526	4.827.079	4.911.463	4.840.065	4.635.955	4.394.879	4.062.405	3.646.344	3.192.843	2.734.873	2.273.527	1.756.918	1.286.208	9.008.755	6.493.347	4.556.773	3.303.427	2.695.869	2.394.126	2.521.116	2.701.381	3.369.736	4.508.662	6.656.696	9.943.317	1.395.972	1.824.777	2.358.704	2.882.957	3.560.029	4.094.519	4.785.287	5.225.201	5.638.938
T	P372_19-1-1 [oral cancer sudan]@oral cancer sudan -0 [120]»636140302460000000»theOriginal	<Nothing>	P0050	4.268.049.822	2A967C01	Negative	-1	1	C	6	2.522.161	3.239.748	3.926.042	4.488.586	4.977.133	5.363.461	5.684.233	5.813.583	5.860.974	5.712.663	5.544.784	5.164.343	4.767.473	4.229.052	3.815.193	3.381.653	2.953.938	2.519.702	2.136.181	1.811.316	1.427.081	1.061.666	8.324.419	681.722	6.868.035	7.151.133	8.976.801	1.172.512	1.624.876	2.165.113	2.706.271	3.096.586	3.482.405	3.870.784	4.471.538	5.154.488	5.863.557	6.490.828	6.924.558
T	P372_19-1-1 [oral cancer sudan]@oral cancer sudan -0 [120]»636140302460000000»theOriginal	<Nothing>	P0050	4.268.049.822	2A967C01	Negative	-1	1	C	7	2.866.105	3.717.472	4536.33	5.274.159	5.905.156	6.435.779	6.837.349	7.026.306	7.046.521	6.798.552	6.559.551	6.210.181	5.774.612	5.153.868	4576.49	4034.81	3.479.927	2.942.034	2475.86	2.081.832	1.614.011	1.177.933	9.110.834	7.444.319	752.614	7.814.143	9.864.859	1292.9	1.816.765	2.461.775	3.132.191	3606.27	4.119.668	4.553.086	5.361.763	6.080.104	7.051.374	7.719.979	8.377.898
T	P372_19-1-1 [oral cancer sudan]@oral cancer sudan -0 [120]»636140302460000000»theOriginal	<Nothing>	P0050	4.268.049.822	2A967C01	Negative	-1	1	C	8	3.512.743	4.551.427	5.590.587	6.441.629	7214.05	7.881.747	8454.58	8.663.854	8.649.996	8.445.367	8.107.251	7537.08	6.922.187	6.214.782	5.550.673	4.828.582	4.154.585	3.523.999	2956.28	2464.91	1899.88	1.390.386	1.077.626	8.785.206	8.855.657	9.178.708	1.148.544	1.499.975	2.096.836	2848.46	3.578.896	4.129.385	4.701.948	5.226.553	6.125.867	6.955.607	8.072.556	8.777.161	9.388.384
T	P372_19-1-1 [oral cancer sudan]@oral cancer sudan -0 [120]»636140302460000000»theOriginal	<Nothing>	P0050	4.268.049.822	2A967C01	Negative	-1	1	C	9	2.654.691	3.473.267	4.295.001	4.967.653	5.673.709	6.214.427	6.575.738	6.594.654	6.353.435	5.951.227	5.432.792	4.885.635	4.245.795	3.564.792	2.912.345	2.308.295	1.725.656	1192.26	7.629.315	4.717.435	2.648.283	1.485.717	9.616.875	7.359.753	7.386.001	7.677.665	1.017.503	151.567	2.568.709	4.411.365	6.981.407	1.023.498	1.418.689	1.871.544	2389.41	2.915.216	3.486.458	3.969.203	4.373.641
T	P372_19-1-1 [oral cancer sudan]@oral cancer sudan -0 [120]»636140302460000000»theOriginal	<Nothing>	P0050	4.268.049.822	2A967C01	Negative	-1	1	C	10	9.879.854	1.390.835	1.823.122	2.252.145	2680.82	3.080.934	3.395.495	3.535.135	3.536.054	3.362.242	3.118.044	2.736.036	2.292.989	1.823.209	1.416.098	1.044.459	6.777.004	3.849.972	1.958.659	1.014.991	5.188.997	3.014.361	2.178.591	1.877.388	2.017.559	2.190.479	2.878.205	425.276	7.521.833	1.400.588	2.425.132	3.797.616	5.951.944	8.476.345	1.203.549	1.503.532	1.931.498	2.253.559	2.613.014
T	P372_19-1-1 [oral cancer sudan]@oral cancer sudan -0 [120]»636140302460000000»theOriginal	<Nothing>	P0050	4.268.049.822	2A967C01	Negative	-1	1	C	11	4.901.675	7.374.434	1.018.817	1.316.102	1.629.528	1.959.722	2.214.924	2.337.884	2.322.048	2.199.876	2030.28	1.769.652	1.483.477	1.154.935	8.611.469	590.411	3.513.324	1.753.824	7.648.702	3.556.991	1.856.814	1.194.525	978.739	9.042.763	987.174	1.069.466	1.404.358	2.098.289	3.788.711	7.070.085	1.274.968	2.121.626	3.397.928	5.129.144	7.359.111	9.802.404	1.254.441	1.530.328	1.764.657
T	P372_19-1-1 [oral cancer sudan]@oral cancer sudan -0 [120]»636140302460000000»theOriginal	<Nothing>	P0050	4.268.049.822	2A967C01	Negative	-1	1	C	12	2.930.234	4.529.451	6.513.228	8.821.404	1.122.552	1.347.456	1.539.397	1.640.915	1.648.291	1566.71	1.433.841	1.246.115	1.013.927	7.632.932	5.525.455	3.640.018	2.005.593	8.765.358	3.317.002	1.528.831	8.626.299	6.167.307	5.387.627	533.413	6.039.963	6.669.159	861.277	1.230.842	2.165.939	4.102.162	7.688.706	1.255.493	2.141.554	3.190.886	4.978.616	6.570.909	9.012.738	1.088.402	1.297.466
T	P372_19-1-1 [oral cancer sudan]@oral cancer sudan -0 [120]»636140302460000000»theOriginal	<Nothing>	P0050	4.268.049.822	2A967C01	Negative	-1	1	C	13	1.789.205	3.018.727	4.482.057	6.075.611	7.817.262	9.698.456	1.141.043	1.218.125	1.217.448	1.139.021	1.041.487	8.961.265	733.257	5.477.032	382.829	2.359.213	120.603	4.846.512	1.664.899	7.122.097	4.168.369	3.430.443	336.077	3.516.848	4.067.221	4.539.641	5.722.761	8.035.125	1.403.055	2.711.709	5.026.482	8.634.336	1.432.626	2.263.688	3.619.299	5.012.532	6.892.079	8.307.817	9.842.245
T	P372_19-1-1 [oral cancer sudan]@oral cancer sudan -0 [120]»636140302460000000»theOriginal	<Nothing>	P0050	4.268.049.822	2A967C01	Negative	-1	1	C	14	1.259.392	2.115.729	3.202.855	4.423.553	5.874.471	7.215.342	8.467.111	8.991.879	902.461	8.464.745	7.641.607	6.512.631	5.250.679	3.844.638	2.660.817	1.600.793	7.606.615	267.305	7.531.374	3.195.834	2.130.875	208.579	219.446	2.402.561	2.774.159	3.217.195	4.038.445	5.491.223	9.089.621	1.708.588	3.300.206	5.490.216	100.185	1.564.425	2.574.702	3.586.104	4.985.572	6.231.386	7.298.879
T	P372_19-1-1 [oral cancer sudan]@oral cancer sudan -0 [120]»636140302460000000»theOriginal	<Nothing>	P0050	4.268.049.822	2A967C01	Negative	-1	1	C	15	7.585.912	1.395.153	2.236.651	3.175.328	4.239.442	5.340.293	6.317.722	6.798.674	6.640.313	6.174.781	5.549.169	4.723.599	3.780.932	2.718.143	1.820.226	1.021.107	4.240.827	1.264.455	2.827.837	1.128.445	0.8153537	0.9652684	1.200.174	1.456.614	1.784.054	2.096.646	2.523.434	336.973	5.545.951	1.065.428	1.997.323	3.536.472	6.820.187	1.119.761	1.877.966	2.562.346	3.655.471	4.465.215	5.416.217
T	P372_19-1-1 [oral cancer sudan]@oral cancer sudan -0 [120]»636140302460000000»theOriginal	<Nothing>	P0050	4.268.049.822	2A967C01	Negative	-1	1	C	16	5.053.004	9.373.773	1.501.762	217.728	296.902	3.774.032	4.571.176	4.825.121	4.840.792	4.452.438	4.042.457	3.381.488	2.626.255	1.856.643	1.176.816	6.270.763	2.365.993	5.799.689	0.8565126	0.2847843	0.298393	0.5497156	0.805492	1.035.843	1.240.522	1.431.248	1.738.123	2.307.737	3.547.196	6.421.702	1.231.205	2.065.492	4.049.743	7.176.456	1.255.681	1.836.389	2.552.613	3.250.346	3.846.443
T	P372_19-1-1 [oral cancer sudan]@oral cancer sudan -0 [120]»636140302460000000»theOriginal	<Nothing>	P0050	4.268.049.822	2A967C01	Negative	-1	1	C	17	2.883.362	5.940.322	1.028.557	1.518.319	2.124.098	2.693.835	3.300.809	3.501.238	3.535.141	3.256.444	2.975.311	2.470.119	1.896.022	1.298.271	8.032.996	4.043.045	1.318.908	2.446.965	0.2124638	0.05814593	0.09358959	0.2711247	0.5121982	0.7331949	0.9284303	1.103.213	1.289.834	1.549.346	232.637	4.186.183	7.990.258	1.428.327	3.039.968	5.293.092	9.472.912	129.841	1.916.878	2.382.129	2.935.805
T	P372_19-1-1 [oral cancer sudan]@oral cancer sudan -0 [120]»636140302460000000»theOriginal	<Nothing>	P0050	4.268.049.822	2A967C01	Negative	-1	1	C	18	1.979.552	4.041.789	6.912.152	1.046.801	1.503.546	1.993.707	2.484.218	2.650.824	2.625.979	2.387.413	2.139.502	1.800.856	1.372.405	9.243.254	5.415.144	2.543.652	7.478.029	0.9654049	0.02336013	0.001976744	0.02358106	0.1508424	0.358365	0.5652217	0.7116392	0.8163435	0.9218896	1.125.957	1.649.858	2.706.052	5.081.322	9.737.191	1.928.961	356.356	6.036.814	929.732	133.556	1.756.295	2.116.339
T	P372_19-1-1 [oral cancer sudan]@oral cancer sudan -0 [120]»636140302460000000»theOriginal	<Nothing>	P0050	4.268.049.822	2A967C01	Negative	-1	1	C	19	1.299.751	2.677.514	4.717.477	7.492.165	1.080.766	1.434.767	1.775.318	1.908.987	1.875.681	1.729.603	1.557.908	1.303.936	95.892	614.715	3.504.939	1.553.981	3.726.501	0.2406671	1.34E-11	1.34E-11	0.001547298	0.06315472	0.2097	0.385603	0.5021775	0.5849049	0.6483341	0.6970266	0.9283882	1.507.866	3.074.985	5.243.248	1.183.419	2.332.224	453.025	6.964.301	1.006.747	131.82	1.567.943
T	P372_19-1-1 [oral cancer sudan]@oral cancer sudan -0 [120]»636140302460000000»theOriginal	<Nothing>	P0050	4.268.049.822	2A967C01	Negative	-1	1	C	20	683.496	1.682.409	3.237.619	5.262.903	7.621.349	1.054.226	1.311.285	1.443.911	1.363.848	1.258.718	1.105.092	9.137.062	6.676.581	4.280.905	2.356.258	9.164.061	1.527.859	0.02265704	1.34E-11	1.34E-11	1.34E-11	0.02167355	0.1312847	0.2673972	0.3620603	0.4320964	0.4704818	0.4978461	0.6303858	1.011.299	1.888.696	3.564.653	8.814.796	1.661.142	3.278.875	4.705.199	7.525.325	9.582.106	1.207.041
T	P372_19-1-1 [oral cancer sudan]@oral cancer sudan -0 [120]»636140302460000000»theOriginal	<Nothing>	P0050	4.268.049.822	2A967C01	Negative	-1	1	C	21	9.041.907	1.761.648	2.805.373	3.662.527	480.788	6.069.639	7.282.268	7.116.434	653.196	6.265.189	6.011.905	5.466.173	4.587.879	3.854.192	3.133.784	2.382.649	1.670.293	1.109.536	6.715.178	394.917	186.328	0.8226338	0.391682	0.2383372	0.2291251	0.2308042	0.3720626	0.6831454	151.846	3.271.551	5.996.961	8.092.841	1.256.409	1.578.044	2.543.303	3.277.211	4.761.541	5.571.061	6.074.867
T	P372_19-1-1 [oral cancer sudan]@oral cancer sudan -0 [120]»636140302460000000»theOriginal	<Nothing>	P0050	4.268.049.822	2A967C01	Negative	-1	1	C	22	1.212.463	1.785.219	228.363	2.802.219	3.329.061	409.422	4.933.752	5.373.335	5.063.497	4.480.841	413.632	3.998.756	350.172	2.847.422	2.235.674	169.851	1.175.148	7.830.492	4.982.422	2.974.945	1.348.907	0.5741368	0.2811004	0.177587	0.1827814	0.1915987	0.3044807	0.5042581	1.129.291	2.447.122	4.685.946	6.699.797	1.051.253	1.333.186	2.089.845	2.388.895	3.343.441	3.697.008	4.614.142
T	P372_19-1-1 [oral cancer sudan]@oral cancer sudan -0 [120]»636140302460000000»theOriginal	<Nothing>	P0050	4.268.049.822	2A967C01	Negative	-1	1	C	23	9.753.755	1.396.025	1.716.585	2.176.601	2.525.002	3.176.714	3.620.753	3.748.262	3.658.621	3.707.898	333.952	2.916.676	2.343.427	2.073.978	1.761.529	1.329.709	9.487.784	6.287.325	3.988.174	2.347.472	116.828	0.5408414	0.2925542	0.1857533	0.200323	0.2139457	0.3284843	0.5361951	1.206.796	2.407.046	4.147.953	6.070.099	8.857.063	1.217.532	1.829.844	2.306.846	3.103.393	338.553	3.870.911
T	P372_19-1-1 [oral cancer sudan]@oral cancer sudan -0 [120]»636140302460000000»theOriginal	<Nothing>	P0050	4.268.049.822	2A967C01	Negative	-1	1	C	24	9.753.743	1.251.629	1.487.017	173.701	2.123.871	266.646	3.145.897	340.922	3.314.663	3.071.923	2.745.617	2.510.531	2.184.769	1.870.191	153.661	1.193.223	8.293.341	5.353.511	3.500.667	2.165.221	1.092.966	0.4969481	0.259454	0.1679348	0.1676624	0.1791255	0.2877039	0.5007458	1.029.814	2.096.658	367.044	4.655.533	7.139.338	8.775.066	1.432.611	1.762.336	2.474.403	2.850.881	3.241.464
T	P372_19-1-1 [oral cancer sudan]@oral cancer sudan -0 [120]»636140302460000000»theOriginal	<Nothing>	P0050	4.268.049.822	2A967C01	Negative	-1	1	C	25	6.553.838	9.420.695	1.277.603	1.525.198	184.108	2.216.389	2.864.131	2.786.968	2.418.622	2.104.965	2.105.612	2.004.854	175.741	1.424.682	1.192.863	879.283	606.713	412.759	2.624.977	1.645.544	0.7967392	0.3676915	0.1921945	0.1273064	0.1277151	0.1403138	0.2120655	0.3539975	0.7653452	1.640.622	2.780.735	3.785.167	6.119.608	7.849.346	1.251.373	1.381.468	2.012.001	2.180.941	2.674.578
T	P372_19-1-1 [oral cancer sudan]@oral cancer sudan -0 [120]»636140302460000000»theOriginal	<Nothing>	P0050	4.268.049.822	2A967C01	Negative	-1	1	C	26	5.032.382	6.611.633	8.199.766	104.867	1.175.318	1.436.194	1.581.404	1.789.593	1.808.466	1.777.034	1.613.504	1.458.094	1.258.347	1.075.987	8.499.208	6.503.594	4.661.759	3.103.638	1.883.389	1.104.943	0.5512098	0.2566575	0.1336741	0.08618861	0.0867741	0.09628469	0.1455734	0.2546598	0.5789365	1.184.773	2.017.428	2.927.296	4.190.674	5.778.722	7.805.667	970.222	1.219.327	145.003	1.665.597
T	P372_19-1-1 [oral cancer sudan]@oral cancer sudan -0 [120]»636140302460000000»theOriginal	<Nothing>	P0050	4.268.049.822	2A967C01	Negative	-1	1	C	27	4.165.474	4.860.087	5.830.175	7.332.273	9.051.003	1.154.981	1.489.307	1.586.981	1.405.449	1.216.664	1.035.467	9.278.958	7.430.366	6.540.517	5.754.234	4.599.905	3.044.151	1.927.576	1.234.132	0.7867032	0.4023629	0.1812757	0.08672485	0.05955149	0.06279023	0.07054519	0.1075451	0.167136	0.3531253	0.7444831	1.414.715	1.810.275	3.027.565	3.799.847	5.968.828	6.310.548	8.976.678	1.037.282	1.311.768
T	P372_19-1-1 [oral cancer sudan]@oral cancer sudan -0 [120]»636140302460000000»theOriginal	<Nothing>	P0050	4.268.049.822	2A967C01	Negative	-1	1	C	28	2.453.387	3.414.632	4.326.293	4.894.728	540.452	6.879.329	8.795.166	9.225.416	852.546	7.887.405	7.294.404	6.594.827	6.053.236	5.153.755	4.270.844	2.890.849	2.100.471	1.360.481	0.870603	0.5050808	0.2267741	0.102138	0.04842693	0.03689685	0.04204224	0.04556571	0.06177555	0.09967844	0.2380405	0.5013247	0.8760053	116.142	1.603.563	2.096.126	2.983.719	3.830.861	5.279.725	6.574.473	7.647.438
T	P372_19-1-1 [oral cancer sudan]@oral cancer sudan -0 [120]»636140302460000000»theOriginal	<Nothing>	P0050	4.268.049.822	2A967C01	Negative	-1	1	C	29	1.487.087	198.499	2.260.075	2.804.517	3.595.618	5.054.025	7.072.558	7.986.741	6.708.877	5.231.578	4.047.119	3.894.736	3.293.924	2.767.519	2.454.459	1.860.396	1.313.847	0.8049044	0.4801132	0.2987464	0.1450876	0.07045177	0.03189405	0.02292962	0.02418347	0.02765271	0.03949254	0.05719885	0.1269495	0.2744561	0.5326613	0.8371994	1.275.962	1.799.742	2.518.701	3.165.124	4.307.034	5.286.351	6.075.836
T	P372_19-1-1 [oral cancer sudan]@oral cancer sudan -0 [120]»636140302460000000»theOriginal	<Nothing>	P0050	4.268.049.822	2A967C01	Negative	-1	1	C	30	0.6870102	1.057.047	156.434	1.586.212	1.865.466	2.039.002	2.874.581	2.918.821	2.800.467	2.587.612	2.477.119	2.243.466	1.981.299	17.718	1.502.993	1.071.056	0.7415465	0.4857008	0.31364	0.1754296	0.07733441	0.03662696	0.01818273	0.01386816	0.01343469	0.01385122	0.01908271	0.03171268	0.08200822	0.1938228	0.3111699	0.3730106	0.4982069	0.7795548	1.507.774	1.919.767	2.697.919	2.698.339	3.274.331
T	P372_19-1-1 [oral cancer sudan]@oral cancer sudan -0 [120]»636140302460000000»theOriginal	<Nothing>	P0050	4.268.049.822	2A967C01	Negative	-1	1	C	31	0.4716762	0.6341674	0.723877	0.9199739	1.146.064	1.606.794	2.063.421	2.066.727	1.499.632	119.839	0.8811396	0.9939681	0.9339888	0.9684141	0.880143	0.6506455	0.4361302	0.2538737	0.1368604	0.08939982	0.04319864	0.02169	0.01103356	0.008035732	0.007794903	0.007352308	0.01102429	0.02171082	0.04414996	0.09468726	0.163803	0.1342225	0.2123053	0.2042359	0.5472149	0.6823078	1.328.363	1.633.755	1.915.911
T	P372_19-1-1 [oral cancer sudan]@oral cancer sudan -0 [120]»636140302460000000»theOriginal	<Nothing>	P0050	4.268.049.822	2A967C01	Negative	-1	1	C	32	0.1373839	0.2361386	0.3064193	0.3369314	0.3605001	0.5273578	0.7958604	0.7467275	0.5549917	0.5051866	0.5294639	0.4856326	0.3178131	0.2888685	0.3169945	0.278296	0.1806684	0.1107272	0.06556553	0.04442297	0.01562701	0.006498252	0.00272771	0.002009801	0.001863182	0.001982027	0.003150668	0.005279642	0.01693067	0.04463918	0.06686901	0.0510759	0.1048191	0.1224639	0.3124187	0.267289	0.5708185	0.5582876	0.7242149
T	P372_19-1-1 [oral cancer sudan]@oral cancer sudan -0 [120]»636140302460000000»theOriginal	<Nothing>	P0050	4.268.049.822	2A967C01	Negative	-1	1	C	33	0.06849669	0.07687923	0.08879673	0.123194	0.1672236	0.2338747	0.2997493	0.2649706	0.2188097	0.1524298	0.09773897	0.09271702	0.102069	0.1522472	0.1474971	0.1108316	0.06894135	0.03421185	0.01752163	0.01355934	0.007367765	0.003966807	0.00125268	0.000759168	0.000754052	0.000956283	0.002053171	0.00358988	0.00634662	0.01112809	0.01809384	0.02677586	0.04368432	0.06556252	0.08412398	0.1045948	0.1837063	0.2649772	0.3476875
T	P372_19-1-1 [oral cancer sudan]@oral cancer sudan -0 [120]»636140302460000000»theOriginal	<Nothing>	P0050	4.268.049.822	2A967C01	Negative	-1	1	C	34	0.002202515	0.005290205	0.005379876	0.007485359	0.003747153	0.02347979	0.1054485	0.1103099	0.03294836	0.01508058	0.01344671	0.02195121	0.006470206	0.01098921	0.02048969	0.01696379	0.007416194	0.00339608	0.002770561	0.003854145	0.001409624	0.00051062	0.000148352	0.000150481	0.000197243	0.000241875	0.000411706	0.000331428	0.00103886	0.003940854	0.004771704	0.001606414	4.21E-05	5.57E-05	0.007062139	0.01296259	0.0644196	0.03218384	0.05994649
T	P372_19-1-1 [oral cancer sudan]@oral cancer sudan -0 [120]»636140302460000000»theOriginal	<Nothing>	P0050	4.268.049.822	2A967C01	Negative	-1	1	C	35	1.34E-11	1.34E-11	1.34E-11	1.34E-11	1.34E-11	1.34E-11	1.34E-11	1.34E-11	1.34E-11	1.34E-11	1.34E-11	1.34E-11	1.34E-11	1.34E-11	1.34E-11	1.34E-11	1.34E-11	1.34E-11	1.34E-11	1.34E-11	1.34E-11	1.34E-11	1.34E-11	1.34E-11	1.34E-11	1.34E-11	1.34E-11	1.34E-11	1.34E-11	1.34E-11	1.34E-11	1.34E-11	1.34E-11	1.34E-11	1.34E-11	1.34E-11	1.34E-11	1.34E-11	1.34E-11
T	P372_74-1-1 [Oral Cancer Sudan]@Oral Cancer Sudan - 1 [146]»636594715540000000»theOriginal	<Nothing>	P0042	4.320.643.928	2A967C01	Positive	-1	1	A	0	0.009571977	0.02077281	0.05047	0.07299899	0.1066811	0.1218809	0.1344345	0.124136	0.1017547	0.09130063	0.09648144	0.08449537	0.0814907	0.07218844	0.07221083	0.05969004	0.04523405	0.03448892	0.026661	0.01380716	0.00619534	0.004486694	0.004226146	0.003138464	0.002019926	0.00230498	0.00371903	0.004998409	0.01065341	0.01947434	0.02603458	0.070394	0.04810819	0.1323463	0.04319289	0.04987931	0.009852144	0.02697138	0.07985821
T	P372_74-1-1 [Oral Cancer Sudan]@Oral Cancer Sudan - 1 [146]»636594715540000000»theOriginal	<Nothing>	P0042	4.320.643.928	2A967C01	Positive	-1	1	A	1	0.01576485	0.006373419	0.006800366	0.01122869	0.0346035	0.05543774	0.07953489	0.04653148	0.05110487	0.04440952	0.05596189	0.03632126	0.01559322	0.02470891	0.02894355	0.03629249	0.01487114	0.006238292	0.005070575	0.005142642	0.003414256	0.00154487	0.001320295	0.000988136	0.000710392	0.000787282	0.000963387	0.00117353	0.002576075	0.005519507	0.01216911	0.0311194	0.05701967	0.08399829	0.09959075	0.02757927	0.03378846	0.007254057	0.07400592
T	P372_74-1-1 [Oral Cancer Sudan]@Oral Cancer Sudan - 1 [146]»636594715540000000»theOriginal	<Nothing>	P0042	4.320.643.928	2A967C01	Positive	-1	1	A	2	0.000118955	5.85E-05	0.000169858	4.57E-05	4.56E-05	1.34E-11	1.34E-11	1.34E-11	1.34E-11	1.34E-11	1.34E-11	1.34E-11	1.34E-11	1.34E-11	4.58E-05	0.000283636	8.61E-06	1.34E-11	1.34E-11	4.23E-06	1.97E-06	1.34E-11	1.34E-11	1.34E-11	1.34E-11	1.34E-11	1.34E-11	1.34E-11	1.34E-11	1.34E-11	4.32E-07	4.42E-06	0.000154052	0.01064916	0.006161712	0.001656905	1.34E-11	1.34E-11	1.34E-11
T	P372_74-1-1 [Oral Cancer Sudan]@Oral Cancer Sudan - 1 [146]»636594715540000000»theOriginal	<Nothing>	P0042	4.320.643.928	2A967C01	Positive	-1	1	A	3	1.34E-11	1.34E-11	1.34E-11	1.34E-11	1.34E-11	1.34E-11	1.34E-11	1.34E-11	1.34E-11	1.34E-11	1.34E-11	1.34E-11	1.34E-11	1.34E-11	1.34E-11	0.000149162	0.000801293	0.00225273	0.003453232	0.003253342	0.003723723	0.004868984	0.007143467	0.004938335	0.003903736	0.005581498	0.01028418	0.01678756	0.03204654	0.04344046	0.05968296	0.1613112	0.1986925	0.429909	0.2376778	0.2445233	0.1387422	0.2037718	0.3674505
T	P372_74-1-1 [Oral Cancer Sudan]@Oral Cancer Sudan - 1 [146]»636594715540000000»theOriginal	<Nothing>	P0042	4.320.643.928	2A967C01	Positive	-1	1	A	4	1.486.145	2.327.529	3.328.623	4.630.457	6.318.464	8.111.738	1.018.687	1.091.836	1.314.723	1.574.933	1.841.748	1.948.916	1.831.615	1.850.207	1.768.608	1.672.221	140.357	115.819	936.143	7.526.474	5.821.508	468.808	43.752	3.975.542	4.042.638	4.101.271	4.743.166	5.398.382	7.248.842	9.912.905	1.365.317	1.931.136	2.284.355	3.071.952	3.775.218	4.477.456	5.321.745	5.652.123	687.187
T	P372_74-1-1 [Oral Cancer Sudan]@Oral Cancer Sudan - 1 [146]»636594715540000000»theOriginal	<Nothing>	P0042	4.320.643.928	2A967C01	Positive	-1	1	A	5	4.287.819	5.358.363	6.786.678	8.372.778	1.030.985	1.246.765	1.416.844	1.517.901	160.744	1.679.206	1.750.744	163.67	1.484.109	1.331.937	1.201.859	1.058.291	8.495.755	6.597.575	5.165.126	4.020.181	3.093.498	2.422.754	21.426	1.927.755	1.927.421	1.971.658	2.228.465	2.582.321	3.355.399	4.509.315	6.113.248	8.279.096	111.818	1.441.214	1.745.633	1.937.625	2.324.257	2.603.967	3.156.899
T	P372_74-1-1 [Oral Cancer Sudan]@Oral Cancer Sudan - 1 [146]»636594715540000000»theOriginal	<Nothing>	P0042	4.320.643.928	2A967C01	Positive	-1	1	A	6	1.450.748	1.833.765	2.315.345	2.826.035	3.489.456	392.365	4.439.916	4.713.914	5.017.236	5.002.536	4.919.497	4.565.999	407.847	3.501.109	3.028.725	2.548.146	2.050.354	156.919	1.194.477	9.081.686	6.921.901	5.394.436	473.133	4.229.589	424.214	4.222.641	478.501	5.578.241	7.320.466	9.770.667	1.339.055	1.735.258	2.277.122	3.015.816	3.786.024	4.611.522	5.255.172	6.145.405	6.907.061
T	P372_74-1-1 [Oral Cancer Sudan]@Oral Cancer Sudan - 1 [146]»636594715540000000»theOriginal	<Nothing>	P0042	4.320.643.928	2A967C01	Positive	-1	1	A	7	273.297	3.455.314	4.305.669	5.211.642	624.199	7.295.195	8.287.639	8.855.812	9.066.099	9.003.448	8.588.534	7.931.265	6.886.097	5.924.962	4.925.739	4.161.522	3.330.877	2.569.376	1.914.229	1.419.623	1.074.715	8.273.289	7.091.027	6.230.071	6.105.669	61.901	7.018.895	8.367.471	1.095.932	1.474.271	2.026.884	2.849.749	3.716.371	4.830.889	5.742.772	6.949.743	8.031.948	9.358.864	1.050.909
T	P372_74-1-1 [Oral Cancer Sudan]@Oral Cancer Sudan - 1 [146]»636594715540000000»theOriginal	<Nothing>	P0042	4.320.643.928	2A967C01	Positive	-1	1	A	8	3.916.423	4.986.053	6.329.874	7.745.559	9.478.094	1.076.634	1200.14	1251.53	1.288.245	1.266.193	1.188.611	1.066.274	9.295.732	802.666	6.850.106	5.665.858	4.444.284	3.344.935	2.489.456	1.866.966	1.402.975	1.077.806	9.155.602	8.108.657	7.976.806	809.173	9.157.481	1.081.085	1.419.995	1.924.318	2.624.812	3.595.537	4.611.273	6.038.705	7.218.089	8.828.855	1.074.586	1.271.864	1.463.782
T	P372_74-1-1 [Oral Cancer Sudan]@Oral Cancer Sudan - 1 [146]»636594715540000000»theOriginal	<Nothing>	P0042	4.320.643.928	2A967C01	Positive	-1	1	A	9	4.853.203	6.072.686	7.512.082	905.694	1.099.638	1.256.281	1.403.404	1.413.735	1.439.647	1.339.275	1.240.982	1.066.276	9.058.536	7.581.793	6.243.469	5.092.633	3.930.708	2.872.792	2.072.141	1.505.536	1.102.597	8.169.295	672.499	5.806.062	5.677.317	5.700.456	6.512.364	770.959	1.041.438	1.424.894	2.023.525	2.730.195	3.667.226	4.634.229	5.828.809	6.924.871	8.499.189	9.714.078	1.137.826
T	P372_74-1-1 [Oral Cancer Sudan]@Oral Cancer Sudan - 1 [146]»636594715540000000»theOriginal	<Nothing>	P0042	4.320.643.928	2A967C01	Positive	-1	1	A	10	3.070.862	3.931.827	4.957.162	6.081.589	7.347.065	8.633.707	9.531.293	9.805.653	9.925.263	9.566.932	899.629	7.598.168	6.341.357	5.131.648	4.181.033	3.361.364	256.641	1.852.115	130.745	9.197.376	6.657.028	4.909.107	4.111.798	3.488.501	3.387.065	3.402.912	3.908.487	4.624.242	6.195.444	8.607.318	1.232.526	1.665.925	2.261.997	3.125.303	3.996.531	4.939.894	5.725.137	6.750.446	7.763.139
T	P372_74-1-1 [Oral Cancer Sudan]@Oral Cancer Sudan - 1 [146]»636594715540000000»theOriginal	<Nothing>	P0042	4.320.643.928	2A967C01	Positive	-1	1	A	11	1.972.152	2.619.057	3.415.065	4.299.763	520.123	6.008.529	6.741.173	6.910.381	7.047.334	6.634.893	634.983	5.444.304	4.553.029	3.653.366	2.923.159	2.298.916	1.733.523	1.242.062	8.783.506	6.059.077	423.871	3.084.884	2.568.911	2.206.928	2.136.266	2.148.159	2.478.779	2.975.207	4.150.427	5.806.642	8.352.217	1.194.692	1.605.518	2.187.578	2.636.944	332.244	4.088.654	4.875.782	5.755.349
T	P372_74-1-1 [Oral Cancer Sudan]@Oral Cancer Sudan - 1 [146]»636594715540000000»theOriginal	<Nothing>	P0042	4.320.643.928	2A967C01	Positive	-1	1	A	12	1.418.022	1.846.007	237.482	3.002.383	3.687.292	4.311.583	4.827.886	5.132.255	5.198.584	4.932.779	4.488.787	3.900.323	3.252.491	2.639.777	2.111.825	1.664.346	1.233.153	8.517.387	598.092	4.164.183	29.576	2.090.152	1.742.597	1.509.938	1.507.361	14.853	1.683.506	1.972.008	2.747.728	3.963.128	5.940.833	840.592	1.197.956	1.570.344	2.028.393	2.408.879	2.995.978	347.948	4.178.993
T	P372_74-1-1 [Oral Cancer Sudan]@Oral Cancer Sudan - 1 [146]»636594715540000000»theOriginal	<Nothing>	P0042	4.320.643.928	2A967C01	Positive	-1	1	A	13	1.015.634	1.338.797	1.721.222	2.188.341	2.766.408	3.251.524	3.665.733	3.783.894	3.879.597	3.700.986	336.177	2.899.767	2.353.787	1.925.909	1.519.625	1.213.314	9.048.359	6.319.288	4.326.892	2.971.285	2.109.847	1.536.461	1.267.663	107.172	1.036.482	1.046.149	1.254.787	1.510.019	2.085.793	2.859.381	4.264.461	5.880.771	840.948	1.108.572	1.458.567	1.842.467	2.302.452	2.668.645	3.106.198
T	P372_74-1-1 [Oral Cancer Sudan]@Oral Cancer Sudan - 1 [146]»636594715540000000»theOriginal	<Nothing>	P0042	4.320.643.928	2A967C01	Positive	-1	1	A	14	7.444.785	9.846.559	127.954	1.629.603	1.999.475	2.308.788	2.684.756	2.772.114	2.942.061	2.767.284	2.598.014	217.937	176.364	1.435.224	1.152.275	9.034.851	6.675.951	4.684.926	3.303.954	2.220.778	1.562.549	1.112.222	9.427.932	7.607.166	7.404.988	7.438.243	8.956.383	1.053.448	1.512.398	2.113.715	3.153.111	4.679.595	6.430.489	9.103.797	1.091.793	1.375.128	159.453	1.932.319	2.299.882
T	P372_74-1-1 [Oral Cancer Sudan]@Oral Cancer Sudan - 1 [146]»636594715540000000»theOriginal	<Nothing>	P0042	4.320.643.928	2A967C01	Positive	-1	1	A	15	5.151.215	7.041.378	9.495.789	1.231.572	153.416	1.780.352	206.888	2.150.666	2.278.557	2.068.032	1.963.835	1.646.385	1.362.905	1.095.038	8.654.102	6.895.293	4.956.345	35.147	2.461.673	1.680.386	1.136.119	7.845.683	6.611.984	539.185	5.247.867	5.328.336	6.431.525	7.659.882	1.099.892	1.627.485	2.411.599	3.495.192	5.020.063	6.938.105	912.187	1.054.141	1.354.852	1.521.269	1.904.176
T	P372_74-1-1 [Oral Cancer Sudan]@Oral Cancer Sudan - 1 [146]»636594715540000000»theOriginal	<Nothing>	P0042	4.320.643.928	2A967C01	Positive	-1	1	A	16	4.287.824	5.511.384	7.090.431	8.990.165	1.166.192	137.941	158.625	159.538	1.687.751	1.538.476	1.481.674	1.243.208	1.047.365	8.195.782	6.361.034	5.118.692	3.821.053	2.715.086	1.843.606	1.233.866	8.566.515	6.071.139	5.084.001	420.718	413.112	4.083.718	4.842.397	5.940.581	8.437.981	1.224.394	1.809.051	2.537.591	3.575.032	5.310.336	6.987.902	8.946.382	1.019.817	1.234.518	1.444.424
T	P372_74-1-1 [Oral Cancer Sudan]@Oral Cancer Sudan - 1 [146]»636594715540000000»theOriginal	<Nothing>	P0042	4.320.643.928	2A967C01	Positive	-1	1	A	17	2.878.857	4.063.694	5.567.904	7.215.401	9.004.005	1.037.764	1.200.617	124.647	1.314.249	1.228.045	1.146.804	9.664.749	7.803.517	6.341.339	5.026.535	3.959.993	2.898.009	2.032.462	1.420.658	9.317.316	635.932	4.533.607	3.910.294	3.186.429	3.056.851	3.057.292	3.648.881	4.363.366	6.359.409	9.251.646	1.394.952	2.179.209	298.167	4.303.037	4.907.807	6.131.623	6.786.467	8.340.981	9.852.563
T	P372_74-1-1 [Oral Cancer Sudan]@Oral Cancer Sudan - 1 [146]»636594715540000000»theOriginal	<Nothing>	P0042	4.320.643.928	2A967C01	Positive	-1	1	A	18	2.145.749	3.076.319	4.243.908	5.512.842	7.053.591	8.002.395	9.029.837	9.007.583	9.470.937	9.132.442	8.874.524	7.528.052	6.075.552	4.822.114	391.874	3.048.369	2.189.443	1.527.695	1.056.112	7.125.893	4.624.924	3.294.052	2.805.574	2.348.749	2.248.737	2.280.109	2.757.209	3.241.138	463.648	7.002.111	1.069.866	1.628.026	2.083.581	2.946.916	34.05	4.371.766	5.657.008	711.818	9.058.395
T	P372_74-1-1 [Oral Cancer Sudan]@Oral Cancer Sudan - 1 [146]»636594715540000000»theOriginal	<Nothing>	P0042	4.320.643.928	2A967C01	Positive	-1	1	A	19	1.833.535	2.346.662	3.041.615	3.924.087	5.042.929	5.915.417	6.626.163	6.896.329	7.011.491	7.027.309	6.548.592	5.713.206	4.433.627	3.521.128	2.862.834	2.323.248	1.683.111	1.146.431	7.820.397	5.273.524	3.563.321	2.449.079	2.065.891	1.674.819	1.618.915	1.659.489	2.115.469	2.447.895	3.455.869	5.000.209	8.041.937	1.188.826	1.764.646	237.525	3.042.612	3.300.492	4.319.627	4.986.068	6.508.141
T	P372_74-1-1 [Oral Cancer Sudan]@Oral Cancer Sudan - 1 [146]»636594715540000000»theOriginal	<Nothing>	P0042	4.320.643.928	2A967C01	Positive	-1	1	A	20	1.306.288	1.792.299	237.395	300.414	3.716.804	4.494.215	5.035.952	5.319.446	5.389.078	5.298.026	4.866.141	4.084.993	3.262.487	2.651.149	2.134.409	1.712.075	1.261.365	8.684.177	5.752.351	3.779.493	2.637.595	1.921.139	1.602.911	1.252.506	1.187.106	1.209.989	15.354	186.978	260.166	3.748.021	5.824.275	8.270.345	1.193.675	1.865.257	2.446.074	3.019.163	3.351.535	4.032.612	4.837.141
T	P372_74-1-1 [Oral Cancer Sudan]@Oral Cancer Sudan - 1 [146]»636594715540000000»theOriginal	<Nothing>	P0042	4.320.643.928	2A967C01	Positive	-1	1	A	21	9.399.899	1.297.688	1.745.468	2.199.696	2.748.904	3.314.615	4.013.033	4.023.175	4.199.955	3.739.219	3.618.622	2.982.997	2.479.735	2.043.233	1.633.798	1.279.843	9.208.788	636.481	4.375.926	2.754.147	1.860.505	1.341.062	1.189.654	0.9261489	0.8574076	0.8800628	1.106.952	1.341.461	1.996.417	2.850.785	4.473.501	7.405.278	1.008.968	1.505.179	1.630.841	2.071.577	229.832	2.768.448	3.216.986
T	P372_74-1-1 [Oral Cancer Sudan]@Oral Cancer Sudan - 1 [146]»636594715540000000»theOriginal	<Nothing>	P0042	4.320.643.928	2A967C01	Positive	-1	1	A	22	6.879.189	9.660.589	1.296.218	1.764.409	2.250.637	2.681.232	2.868.028	3.082.494	3.200.942	3.207.915	2.898.747	2.464.299	1.957.376	1.614.332	1.333.855	1.074.066	7.537.167	51.844	3.539.214	2.336.043	1.523.177	1.096.741	0.9622426	0.7943043	0.7438503	0.7578348	0.9059729	1.039.751	1.528.824	2.322.972	3.578.805	571.384	857.732	1.256.234	1.600.189	1.741.821	1.839.241	2.056.472	271.775
T	P372_74-1-1 [Oral Cancer Sudan]@Oral Cancer Sudan - 1 [146]»636594715540000000»theOriginal	<Nothing>	P0042	4.320.643.928	2A967C01	Positive	-1	1	A	23	5.811.431	8.101.897	1.087.413	1.352.979	1.734.141	2.116.972	2.568.641	250.056	259.551	2.310.242	2.221.781	1.830.139	1.502.443	1.238.376	10.016	8.280.306	6.181.141	4.167.972	2.822.884	1.850.525	1.295.271	0.9003596	0.7807864	0.6456533	0.6172882	0.6385653	0.7802813	0.8769395	1.264.137	18.395	3.120.436	4.545.281	667.728	8.710.261	1.118.117	1.122.827	1.428.112	1.599.934	2.392.046
T	P372_74-1-1 [Oral Cancer Sudan]@Oral Cancer Sudan - 1 [146]»636594715540000000»theOriginal	<Nothing>	P0042	4.320.643.928	2A967C01	Positive	-1	1	A	24	4.570.148	6.644.425	9.077.952	1.168.592	1.454.346	1.653.734	1.823.415	1.918.194	2.070.934	210.867	2.025.201	1.772.872	1.412.385	1.131.467	8.893.776	7.159.684	5.202.064	3.595.457	2.420.549	1.496.472	1.023.389	0.7085087	0.6532564	0.5468214	0.5307606	0.544894	0.6408565	0.746423	1.071.249	1.537.131	2.402.201	4.306.443	5.891.204	9.364.551	1.004.984	1.257.791	1.281.334	1.561.651	1.863.939
T	P372_74-1-1 [Oral Cancer Sudan]@Oral Cancer Sudan - 1 [146]»636594715540000000»theOriginal	<Nothing>	P0042	4.320.643.928	2A967C01	Positive	-1	1	A	25	3.286.386	4.968.493	7.114.085	9.365.761	1.217.345	1.408.228	1.589.097	1.578.508	1.623.437	1.450.599	1.355.654	1.122.658	9.720.724	813.593	6.778.728	5.331.173	3.894.087	270.821	1.955.596	1.191.072	0.779353	0.5218989	0.4938671	0.4389608	0.4407012	0.4297457	0.49184	0.5452884	0.8781443	1.228.141	1.929.608	3.138.794	4.062.987	6.177.806	6.313.012	8.011.203	8.637.624	1.129.406	1.495.503
T	P372_74-1-1 [Oral Cancer Sudan]@Oral Cancer Sudan - 1 [146]»636594715540000000»theOriginal	<Nothing>	P0042	4.320.643.928	2A967C01	Positive	-1	1	A	26	3.520.741	410.553	5.239.838	7.112.255	9.271.299	1.133.441	1.315.413	128.163	1.388.065	1.302.619	1.297.946	9.549.084	71.488	5.670.516	49.568	4.213.215	2.929.538	1.882.129	1.320.214	0.8410433	0.5994709	0.3921104	0.3854751	0.337334	0.333305	0.3237758	0.3619504	0.4185321	0.6361043	0.9603723	1.546.794	233.493	3.598.794	4.840.676	6.029.455	59.129	7.977.154	8.634.315	1.210.767
T	P372_74-1-1 [Oral Cancer Sudan]@Oral Cancer Sudan - 1 [146]»636594715540000000»theOriginal	<Nothing>	P0042	4.320.643.928	2A967C01	Positive	-1	1	A	27	2.094.872	2.747.968	3.697.622	4.828.847	6.559.595	7.642.693	8.512.651	8.076.694	8.205.899	7.774.264	7.150.135	6.225.826	5.237.283	4.580.935	3.849.895	3.072.699	22.436	1.449.976	0.9682579	0.631285	0.4427905	0.3281057	0.3038726	0.2628125	0.2443375	0.2489506	0.285201	0.3317789	0.4671726	0.6583649	1.080.159	1.537.527	2.259.179	397.916	4.971.606	4.740.054	4.595.675	5.882.423	8.934.419
T	P372_74-1-1 [Oral Cancer Sudan]@Oral Cancer Sudan - 1 [146]»636594715540000000»theOriginal	<Nothing>	P0042	4.320.643.928	2A967C01	Positive	-1	1	A	28	1.354.877	1.845.992	2.512.478	3.212.155	4.145.823	5.230.678	6.811.818	6.653.655	7.200.759	6.397.657	6.369.601	4.765.141	3.565.769	2.936.509	2.463.938	1.994.901	1.462.491	0.9814285	0.7112945	0.4317053	0.2999969	0.2191164	0.2137556	0.1765468	0.1589798	0.16601	0.1944627	0.2531042	0.3803175	0.513486	0.7439359	1.378.914	1.885.976	310.757	2.939.376	3.667.677	3.321.139	413.426	4.860.051
T	P372_74-1-1 [Oral Cancer Sudan]@Oral Cancer Sudan - 1 [146]»636594715540000000»theOriginal	<Nothing>	P0042	4.320.643.928	2A967C01	Positive	-1	1	A	29	0.8117979	1.229.502	1.792.374	2.523.023	3.585.695	4.002.926	4.464.466	4.343.504	4.673.602	4.188.614	3.408.217	2.777.915	2.305.408	2.166.833	1.841.748	1.500.252	0.9766694	0.6850677	0.4958174	0.35775	0.2141705	0.1552781	0.1417511	0.1301855	0.1192407	0.1231079	0.1396436	0.1705589	0.2547092	0.3856537	0.5387169	0.9215519	1.446.149	2.191.528	2.611.223	2.304.329	2.802.526	287.778	4.491.269
T	P372_74-1-1 [Oral Cancer Sudan]@Oral Cancer Sudan - 1 [146]»636594715540000000»theOriginal	<Nothing>	P0042	4.320.643.928	2A967C01	Positive	-1	1	A	30	0.8117983	0.8154656	1.021.652	1.427.768	2.015.261	2.696.778	3.341.265	2.825.188	2.809.935	2.489.953	2.880.077	2.250.579	1.713.051	1.317.696	1.175.858	1.024.646	0.718709	0.4490158	0.3239226	0.2427148	0.1569345	0.1032371	0.08829371	0.08029044	0.07504424	0.07648122	0.09170152	0.1111011	0.163952	0.2393562	0.3667556	0.567651	0.9054148	1.364.759	1.743.673	1.396.665	1.840.649	1.667.176	3.084.025
T	P372_74-1-1 [Oral Cancer Sudan]@Oral Cancer Sudan - 1 [146]»636594715540000000»theOriginal	<Nothing>	P0042	4.320.643.928	2A967C01	Positive	-1	1	A	31	0.3248018	0.5104772	0.7426975	0.8589922	1.169.999	1.368.328	1.603.022	1.563.116	1.691.725	168.459	1.530.428	1.127.844	0.8803655	0.7521978	0.6854581	0.5795279	0.4096902	0.2816291	0.1822326	0.137151	0.08494684	0.06609657	0.05292544	0.04755515	0.04241434	0.04406137	0.05469391	0.07326242	0.09902423	0.1411713	0.2158757	0.2918355	0.4329297	0.5661194	0.7956252	0.9393062	1.051.852	1.213.178	1.528.372
T	P372_74-1-1 [Oral Cancer Sudan]@Oral Cancer Sudan - 1 [146]»636594715540000000»theOriginal	<Nothing>	P0042	4.320.643.928	2A967C01	Positive	-1	1	A	32	0.1319261	0.2389843	0.4027101	0.4825241	0.5814165	0.6319001	0.8159209	0.7308168	0.7922641	0.702059	0.6773292	0.5043477	0.3771313	0.3541194	0.3125666	0.2499979	0.1944649	0.1359169	0.09949892	0.05890283	0.03593561	0.0273407	0.02728335	0.01937555	0.01497378	0.01487145	0.02172599	0.02929202	0.04975679	0.06796158	0.0945817	0.232906	0.2672315	0.5623989	0.3325189	0.4093755	0.2162417	0.3265592	0.5168585
T	P372_74-1-1 [Oral Cancer Sudan]@Oral Cancer Sudan - 1 [146]»636594715540000000»theOriginal	<Nothing>	P0042	4.320.643.928	2A967C01	Positive	-1	1	A	33	0.01576506	0.04728206	0.08635803	0.117513	0.129319	0.1464356	0.1749417	0.2081971	0.223874	0.2008382	0.163722	0.11126	0.08149182	0.08276433	0.1014183	0.09299012	0.04884518	0.0315354	0.02346933	0.01969144	0.009603555	0.007209872	0.007544298	0.005794293	0.004256729	0.004935251	0.00667767	0.008005892	0.01339993	0.02535395	0.03362367	0.07554781	0.1412928	0.2573922	0.2799601	0.1369664	0.154265	0.09241135	0.2432442
T	P372_74-1-1 [Oral Cancer Sudan]@Oral Cancer Sudan - 1 [146]»636594715540000000»theOriginal	<Nothing>	P0042	4.320.643.928	2A967C01	Positive	-1	1	A	34	0.009572153	0.009398593	0.01183603	0.01473389	0.03460419	0.05543922	0.07953657	0.04653097	0.05110679	0.04441025	0.04074145	0.01766504	0.005511249	0.007757819	0.01224401	0.0142695	0.01020521	0.004997246	0.004628793	0.004696863	0.003071552	0.00145035	0.001154055	0.00085058	0.000653838	0.000787485	0.001348097	0.001315395	0.002510079	0.003919756	0.009190927	0.01638723	0.03186981	0.04700552	0.04612206	0.005360703	0.005517237	0.000333233	0.03893218
T	P372_74-1-1 [Oral Cancer Sudan]@Oral Cancer Sudan - 1 [146]»636594715540000000»theOriginal	<Nothing>	P0042	4.320.643.928	2A967C01	Positive	-1	1	A	35	1.34E-11	1.34E-11	1.34E-11	1.34E-11	1.34E-11	1.34E-11	1.34E-11	1.34E-11	1.34E-11	1.34E-11	1.34E-11	1.34E-11	1.34E-11	1.34E-11	1.34E-11	1.34E-11	1.34E-11	1.34E-11	1.34E-11	1.34E-11	1.34E-11	1.34E-11	1.34E-11	1.34E-11	1.34E-11	1.34E-11	1.34E-11	1.34E-11	1.34E-11	1.34E-11	1.34E-11	1.34E-11	1.34E-11	1.34E-11	1.34E-11	1.34E-11	1.34E-11	1.34E-11	1.34E-11
T	P372_74-1-1 [Oral Cancer Sudan]@Oral Cancer Sudan - 1 [146]»636594715540000000»theOriginal	<Nothing>	P0042	4.320.643.928	2A967C01	Positive	-1	1	B	0	1.34E-11	1.34E-11	1.34E-11	1.34E-11	1.34E-11	1.34E-11	1.34E-11	1.34E-11	1.34E-11	1.34E-11	1.34E-11	1.34E-11	1.34E-11	1.34E-11	1.34E-11	1.34E-11	1.34E-11	1.34E-11	1.34E-11	1.34E-11	1.34E-11	1.34E-11	1.34E-11	1.34E-11	1.34E-11	1.34E-11	1.34E-11	1.34E-11	1.34E-11	1.34E-11	1.34E-11	1.34E-11	1.34E-11	1.34E-11	1.34E-11	1.34E-11	1.34E-11	1.34E-11	1.34E-11
T	P372_74-1-1 [Oral Cancer Sudan]@Oral Cancer Sudan - 1 [146]»636594715540000000»theOriginal	<Nothing>	P0042	4.320.643.928	2A967C01	Positive	-1	1	B	1	1.34E-11	1.34E-11	1.34E-11	1.34E-11	1.34E-11	1.34E-11	1.34E-11	1.34E-11	1.34E-11	1.34E-11	1.34E-11	1.34E-11	1.34E-11	1.34E-11	1.34E-11	1.34E-11	1.34E-11	1.34E-11	1.34E-11	1.34E-11	1.34E-11	1.34E-11	1.34E-11	1.34E-11	1.34E-11	1.34E-11	1.34E-11	1.34E-11	1.34E-11	1.34E-11	1.34E-11	1.34E-11	1.34E-11	1.34E-11	1.34E-11	1.34E-11	1.34E-11	1.34E-11	0.009044836
T	P372_74-1-1 [Oral Cancer Sudan]@Oral Cancer Sudan - 1 [146]»636594715540000000»theOriginal	<Nothing>	P0042	4.320.643.928	2A967C01	Positive	-1	1	B	2	1.34E-11	1.34E-11	1.34E-11	1.34E-11	1.34E-11	1.34E-11	1.34E-11	1.34E-11	1.34E-11	1.34E-11	1.34E-11	1.34E-11	1.34E-11	1.34E-11	1.34E-11	1.34E-11	1.34E-11	1.34E-11	1.34E-11	1.34E-11	1.34E-11	1.34E-11	1.34E-11	1.34E-11	1.34E-11	1.34E-11	1.34E-11	1.34E-11	0.000129055	0.000219746	0.000628594	2.20E-08	0.000341772	0.000594129	0.01543933	0.001485809	0.01355105	1.22E-07	0.01221999
T	P372_74-1-1 [Oral Cancer Sudan]@Oral Cancer Sudan - 1 [146]»636594715540000000»theOriginal	<Nothing>	P0042	4.320.643.928	2A967C01	Positive	-1	1	B	3	0.5448899	0.4569009	0.4846565	0.5637978	0.2572704	0.2585786	0.3196	0.3975126	0.2125034	0.06033161	0.1455975	0.1757655	0.6121415	0.3182596	0.6708928	0.672807	0.8205395	0.477122	0.3524626	0.3600791	0.2911058	0.1665197	0.1774668	0.2101997	0.2461121	0.2559069	0.277727	0.353029	0.5101937	0.4236223	0.8263673	1.049.055	1.394.613	1.092.416	1.405.196	2.175.274	2.402.031	4.141.882	5.985.489
T	P372_74-1-1 [Oral Cancer Sudan]@Oral Cancer Sudan - 1 [146]»636594715540000000»theOriginal	<Nothing>	P0042	4.320.643.928	2A967C01	Positive	-1	1	B	4	3.340.181	2.868.156	408.565	5.152.069	4.626.972	7.180.652	1.411.281	2.113.664	1.893.602	1.053.675	8.128.533	508.489	5.709.103	2.781.494	2.615.709	26.086	2.500.491	2.297.325	1.702.182	2.174.283	1.689.882	1.335.662	119.857	1.056.349	1.121.607	1.263.577	1.525.108	1.855.538	2.640.435	3.382.704	4.892.681	565.379	5.406.951	59.498	7.965.181	135.188	1.568.786	2.161.706	3.669.835
T	P372_74-1-1 [Oral Cancer Sudan]@Oral Cancer Sudan - 1 [146]»636594715540000000»theOriginal	<Nothing>	P0042	4.320.643.928	2A967C01	Positive	-1	1	B	5	1.101.117	7.456.529	8.495.812	1.552.164	1.370.475	2.750.385	4.410.703	7.317.881	7.855.989	5.854.573	5.048.525	2.732.118	1.943.129	6.916.738	5.964.574	5.860.708	7.554.548	5.667.047	4.711.736	4.523.492	3.371.566	2.419.434	2.151.578	2.124.494	2.458.438	2.638.547	2.907.837	3.302.757	436.017	5.206.396	6.966.798	9.056.463	1.032.053	1.451.624	1.974.578	3.405.207	3.932.085	5.330.887	7.347.594
T	P372_74-1-1 [Oral Cancer Sudan]@Oral Cancer Sudan - 1 [146]»636594715540000000»theOriginal	<Nothing>	P0042	4.320.643.928	2A967C01	Positive	-1	1	B	6	2.033.372	1.486.748	1.622.339	3.086.148	321.918	5.369.706	7.808.871	1.138.113	1.261.081	1.107.348	8.166.756	4.904.028	2.952.922	1.536.082	1.234.513	1.105.333	1.208.995	8.662.437	7.084.536	6.616.149	5.145.534	3.631.846	3.365.358	3.350.618	3.599.497	3.595.759	4.041.989	4.856.595	6.291.522	7.048.725	1.001.343	1.488.892	174.589	2.293.776	3.014.336	5.004.176	6.589.371	8.691.776	1.350.491
T	P372_74-1-1 [Oral Cancer Sudan]@Oral Cancer Sudan - 1 [146]»636594715540000000»theOriginal	<Nothing>	P0042	4.320.643.928	2A967C01	Positive	-1	1	B	7	3.070.968	2.357.404	2.598.572	4.292.018	5.015.437	7.895.464	1.133.473	1.485.141	1.684.165	167.507	1.237.366	7.633.404	4.115.771	2.404.432	1.853.838	157.919	1.541.717	1.018.678	8.241.205	7.925.672	659.673	4.705.146	424.328	4.054.731	4.200.011	4.400.536	5.152.429	6.470.989	7.798.619	8.135.569	1.123.926	1.597.143	2.228.075	2.910.956	4.104.477	618.545	8.112.632	1.060.432	1.579.535
T	P372_74-1-1 [Oral Cancer Sudan]@Oral Cancer Sudan - 1 [146]»636594715540000000»theOriginal	<Nothing>	P0042	4.320.643.928	2A967C01	Positive	-1	1	B	8	3.586.228	2.719.939	3.024.258	5.073.417	5.984.893	866.062	1.341.751	1.947.944	2.230.969	2.085.041	1.360.554	8.770.443	4.554.992	2.604.427	1.838.243	1.480.302	1.447.799	9.624.125	7.699.317	7.119.631	5.697.888	3.906.331	3.648.087	3.449.721	3.687.913	3.613.102	4.131.785	5.002.756	6.245.481	6.827.026	9.418.459	1.460.038	1.789.052	2.394.149	2.916.029	5.134.204	6.266.742	9.740.109	1.435.309
T	P372_74-1-1 [Oral Cancer Sudan]@Oral Cancer Sudan - 1 [146]»636594715540000000»theOriginal	<Nothing>	P0042	4.320.643.928	2A967C01	Positive	-1	1	B	9	1.993.063	1.463.323	1.628.133	303.876	3.680.863	6.683.553	1.097.828	1.625.907	1.879.131	1.778.524	1.222.874	6.581.725	2.910.064	1.229.367	8.330.607	6.854.553	7.900.276	5.705.111	4.387.572	4.117.386	2.987.194	2.233.109	1.902.374	1.809.784	2.007.748	225.438	2.531.276	2.735.456	3.653.595	4.327.798	5.906.621	7.650.773	7.630.037	1.007.006	1.444.495	2.623.749	3.753.315	5.278.157	9.807.874
T	P372_74-1-1 [Oral Cancer Sudan]@Oral Cancer Sudan - 1 [146]»636594715540000000»theOriginal	<Nothing>	P0042	4.320.643.928	2A967C01	Positive	-1	1	B	10	10.488	7.225.748	8.515.781	1.728.255	1.999.055	3.926.184	6.919.576	1.135.351	139.897	1.292.942	9.289.268	4.463.739	1.861.985	6.679.265	4.084.378	3.386.708	3.599.467	2.947.448	2.202.416	248.977	1.883.555	1.477.519	1.264.502	1.081.007	1.107.367	1.233.271	1.493.151	1.819.963	2.434.764	2.885.383	4.150.115	465.282	4.397.314	4.603.496	679.048	1.231.043	1.678.925	2.771.339	5.607.513
T	P372_74-1-1 [Oral Cancer Sudan]@Oral Cancer Sudan - 1 [146]»636594715540000000»theOriginal	<Nothing>	P0042	4.320.643.928	2A967C01	Positive	-1	1	B	11	5.298.815	4.431.728	6.165.814	1.036.163	9.735.596	2.161.459	4.790.818	9.600.614	1.132.554	8.998.572	6.527.721	3.059.724	1.607.842	4.982.092	2.917.073	2.336.692	1.904.528	1.575.219	1.048.052	1.503.698	1.181.223	0.9448821	0.8362579	0.7311665	0.6771243	0.7255479	0.9375423	1.271.666	1.751.448	164.084	2.444.811	2.813.311	268.978	2.535.101	2.932.852	7.035.094	8.079.836	1.756.619	3.323.944
T	P372_74-1-1 [Oral Cancer Sudan]@Oral Cancer Sudan - 1 [146]»636594715540000000»theOriginal	<Nothing>	P0042	4.320.643.928	2A967C01	Positive	-1	1	B	12	3.340.197	3.073.627	4.264.212	6.327.827	5.723.717	1.448.486	3.523.315	682.728	8.861.195	7.024.817	5.277.434	1.904.496	9.759.603	2.655.865	202.286	1.727.541	1.631.134	1.073.066	0.7280438	0.8345503	0.6978468	0.4669183	0.4752606	0.4649065	0.4949772	0.4930871	0.547466	0.6676096	0.9195216	0.8653941	1.496.569	155.844	1.785.696	1.271.465	1.929.209	3.202.802	4.717.687	9.816.638	2.668.055
T	P372_74-1-1 [Oral Cancer Sudan]@Oral Cancer Sudan - 1 [146]»636594715540000000»theOriginal	<Nothing>	P0042	4.320.643.928	2A967C01	Positive	-1	1	B	13	2.886.495	238.427	3.571.378	4.784.173	4.679.544	9.460.209	2.584.485	5.005.429	6.557.737	4.539.616	3.172.656	1.064.346	65.511	1.763.128	1.608.772	1.327.806	1.330.714	0.7334042	0.4641774	0.5227647	0.471978	0.2986774	0.28281	0.2877111	0.3304338	0.3475088	0.3656304	0.4219808	0.5188072	0.4011002	0.7138456	0.8965995	1.264.407	1.057.804	1.512.157	270.779	3.068.249	7.218.267	1.692.644
T	P372_74-1-1 [Oral Cancer Sudan]@Oral Cancer Sudan - 1 [146]»636594715540000000»theOriginal	<Nothing>	P0042	4.320.643.928	2A967C01	Positive	-1	1	B	14	2.194.489	1.786.384	2.627.388	3.671.026	3.307.472	6.156.317	2.039.007	4.286.334	5.640.796	3.493.924	1.993.412	563.178	3.601.101	1.002.811	1.201.283	0.9143693	0.9922267	0.5639919	0.3667209	0.3810902	0.2937901	0.1607611	0.1677033	0.1960213	0.2255619	0.2420037	0.2347773	0.2486811	0.269354	0.2377528	0.4139704	0.5836377	0.8495672	0.749385	1.226.476	1.544.413	215.569	4.635.954	1.551.894
T	P372_74-1-1 [Oral Cancer Sudan]@Oral Cancer Sudan - 1 [146]»636594715540000000»theOriginal	<Nothing>	P0042	4.320.643.928	2A967C01	Positive	-1	1	B	15	1.774.174	1.588.919	2.025.545	2.768.997	2.378.746	4.759.773	1.342.714	3.073.301	3.643.803	2.138.393	1.032.959	2.827.357	2.116.496	0.5452934	0.7934908	0.6450048	0.7129234	0.3881286	0.2625082	0.2507674	0.19599	0.09460471	0.1046963	0.1255587	0.1641824	0.1762482	0.1741727	0.1719302	0.1955982	0.1385482	0.2794072	0.3453249	0.5364547	0.3799137	0.6746543	0.6731476	1.188.806	2.473.793	1.117.608
T	P372_74-1-1 [Oral Cancer Sudan]@Oral Cancer Sudan - 1 [146]»636594715540000000»theOriginal	<Nothing>	P0042	4.320.643.928	2A967C01	Positive	-1	1	B	16	1.479.046	1.031.239	1.174.141	1.597.196	164.809	3.469.589	1.115.351	2.289.538	2.875.901	1.603.761	746.013	1.733.514	135.094	0.4644918	0.7093204	0.5033399	0.5386117	0.2951276	0.2030987	0.1842391	0.1367709	0.07997614	0.08367878	0.09661108	0.1216027	0.1461818	0.1323046	0.119928	0.1247252	0.09536353	0.187602	0.2980388	0.4060372	0.3788552	0.4724398	0.6561256	0.8850195	2.329.896	6.242.376
T	P372_74-1-1 [Oral Cancer Sudan]@Oral Cancer Sudan - 1 [146]»636594715540000000»theOriginal	<Nothing>	P0042	4.320.643.928	2A967C01	Positive	-1	1	B	17	1.158.112	0.8910755	1.084.027	1.364.367	1.318.915	224.174	6.369.381	1.271.696	1.685.715	1.018.872	5.612.177	1.434.794	1.056.542	0.2707187	0.4669209	0.3358585	0.3949597	0.1861079	0.1327019	0.1251739	0.09382959	0.05856251	0.0549748	0.05706327	0.07704865	0.09746291	0.09283075	0.06522643	0.07485474	0.06532384	0.1523559	0.1778512	0.2855575	0.2264656	0.4588162	0.4395763	0.8931106	1.332.585	5.837.753
T	P372_74-1-1 [Oral Cancer Sudan]@Oral Cancer Sudan - 1 [146]»636594715540000000»theOriginal	<Nothing>	P0042	4.320.643.928	2A967C01	Positive	-1	1	B	18	0.9371161	0.6164922	0.6845322	0.9408724	0.9281325	1.609.925	433.145	8.729.121	1.161.001	5.840.849	3.065.502	0.7151545	0.7964541	0.1829013	0.2967739	0.2261038	0.320266	0.1581993	0.104644	0.08695295	0.06572244	0.04066105	0.03798944	0.03338891	0.03803077	0.05340175	0.0558813	0.05213923	0.06189549	0.05196749	0.09461553	0.1529863	0.1995282	0.2144686	0.2823013	0.3903172	0.5111987	1.160.581	3.187.814
T	P372_74-1-1 [Oral Cancer Sudan]@Oral Cancer Sudan - 1 [146]»636594715540000000»theOriginal	<Nothing>	P0042	4.320.643.928	2A967C01	Positive	-1	1	B	19	0.6604576	0.4635754	0.4763834	0.5842773	0.4761621	0.8419923	2.635.249	5.737.797	8.161.357	4.006.382	2.418.594	0.5434532	0.6164464	0.1388815	0.2370666	0.1696171	0.2065057	0.1048163	0.0731917	0.05948392	0.04427322	0.02723397	0.02682529	0.02471833	0.03080587	0.04105589	0.04214812	0.03043732	0.03862125	0.03237279	0.05802231	0.0795673	0.1015549	0.1220193	0.2504598	0.3247624	0.6327701	0.8809248	4.303.521
T	P372_74-1-1 [Oral Cancer Sudan]@Oral Cancer Sudan - 1 [146]»636594715540000000»theOriginal	<Nothing>	P0042	4.320.643.928	2A967C01	Positive	-1	1	B	20	0.5095213	0.3432833	0.3308787	0.407622	0.2876641	0.5652954	1.974.863	4.502.198	595.923	2.417.147	1.495.961	0.3495826	0.4403844	0.08894344	0.1530663	0.1329551	0.1491016	0.07402021	0.04820224	0.04333956	0.03296484	0.01876803	0.01813044	0.01597889	0.01854727	0.02710169	0.03131741	0.02452799	0.02756179	0.02146157	0.04065062	0.03673052	0.05242953	0.0484093	0.1818338	0.1602357	0.3714201	0.3889224	2.080.054
T	P372_74-1-1 [Oral Cancer Sudan]@Oral Cancer Sudan - 1 [146]»636594715540000000»theOriginal	<Nothing>	P0042	4.320.643.928	2A967C01	Positive	-1	1	B	21	0.3282488	0.2509491	0.2368019	0.309385	0.2189562	0.494729	1.590.456	3.766.993	439.398	1.789.175	0.9491767	0.2673939	0.3204994	0.07466464	0.1140042	0.101846	0.1118621	0.05865149	0.03286256	0.02816355	0.02164284	0.01615293	0.01896832	0.01761574	0.02041795	0.02947124	0.03027818	0.02601123	0.03027835	0.02402565	0.03532008	0.05973544	0.07297183	0.09998552	0.1439151	0.179213	0.2269163	0.4148018	0.9811613
T	P372_74-1-1 [Oral Cancer Sudan]@Oral Cancer Sudan - 1 [146]»636594715540000000»theOriginal	<Nothing>	P0042	4.320.643.928	2A967C01	Positive	-1	1	B	22	0.302887	0.2243233	0.2069851	0.2739349	0.1740412	0.3712573	1.140.489	3.000.375	3.453.191	1.403.195	0.7624155	0.2205389	0.2587682	0.04502438	0.0799316	0.08157513	0.09985531	0.05297552	0.02867115	0.02508085	0.01731792	0.01263773	0.0130588	0.01404505	0.01913732	0.02958339	0.03006825	0.02035631	0.0226567	0.02056061	0.03574678	0.042104	0.06648	0.07142209	0.1946898	0.1707415	0.3755366	0.4102877	208.006
T	P372_74-1-1 [Oral Cancer Sudan]@Oral Cancer Sudan - 1 [146]»636594715540000000»theOriginal	<Nothing>	P0042	4.320.643.928	2A967C01	Positive	-1	1	B	23	0.2560495	0.2009091	0.1869229	0.2412469	0.1496571	0.3459279	0.8536254	2.543.789	2.802.126	1.249.596	0.5349507	0.1448541	0.1754721	0.0385717	0.0642099	0.06907448	0.08310676	0.04249429	0.02606283	0.02177021	0.01695418	0.01097403	0.01236	0.01264683	0.01445058	0.02167103	0.02426426	0.01947352	0.02108034	0.01443548	0.02279217	0.04918456	0.07294704	0.1039943	0.1400677	0.186507	0.2880607	0.5227709	1.443.468
T	P372_74-1-1 [Oral Cancer Sudan]@Oral Cancer Sudan - 1 [146]»636594715540000000»theOriginal	<Nothing>	P0042	4.320.643.928	2A967C01	Positive	-1	1	B	24	0.1769801	0.1543964	0.1462487	0.2295401	0.1410113	0.3316076	0.7621821	2.168.472	2.366.703	0.992996	0.4846565	0.1270676	0.1480582	0.03074615	0.05494161	0.0561117	0.06054845	0.03159364	0.01893572	0.01665463	0.01130426	0.007326677	0.007700129	0.006577635	0.008276344	0.01340312	0.01990209	0.01473878	0.01789722	0.01277875	0.02030478	0.02442737	0.03496749	0.04432797	0.1425915	0.1651402	0.3286709	0.289358	146.057
T	P372_74-1-1 [Oral Cancer Sudan]@Oral Cancer Sudan - 1 [146]»636594715540000000»theOriginal	<Nothing>	P0042	4.320.643.928	2A967C01	Positive	-1	1	B	25	0.1442264	0.1174407	0.09840892	0.1772604	0.155811	0.3152173	0.5831491	1.460.657	1.636.098	0.7519056	0.3982422	0.129361	0.104415	0.01447469	0.02674042	0.03260475	0.04401788	0.01871238	0.008352336	0.006391794	0.004785113	0.005937489	0.005965417	0.006312491	0.00719369	0.01183164	0.01559569	0.009100287	0.008812707	0.00463457	0.009271731	0.004695523	0.01020787	0.007217161	0.05749038	0.02540056	0.09312979	0.05633892	0.5715064
T	P372_74-1-1 [Oral Cancer Sudan]@Oral Cancer Sudan - 1 [146]»636594715540000000»theOriginal	<Nothing>	P0042	4.320.643.928	2A967C01	Positive	-1	1	B	26	0.0608042	0.06957179	0.07232609	0.1082426	0.09240614	0.2234297	0.5168619	1.360.746	1.528.669	0.6469741	0.2861596	0.05995633	0.04892014	0.007743737	0.0156957	0.01613472	0.02256411	0.0147075	0.008855687	0.0063946	0.00399304	0.004753463	0.00477209	0.00435115	0.00482172	0.009031531	0.01195552	0.007947399	0.008240694	0.004917967	0.005034872	0.007687137	0.01089478	0.02779142	0.03511705	0.04579928	0.04776278	0.09407905	0.2065368
T	P372_74-1-1 [Oral Cancer Sudan]@Oral Cancer Sudan - 1 [146]»636594715540000000»theOriginal	<Nothing>	P0042	4.320.643.928	2A967C01	Positive	-1	1	B	27	0.05241226	0.05149617	0.05202799	0.07488406	0.07101933	0.1578883	0.3180972	0.8276445	0.9119743	0.4063764	0.1877366	0.04115004	0.03029129	0.003871288	0.009177023	0.01023521	0.01432893	0.009825483	0.008192931	0.006033514	0.003674438	0.003185993	0.00296169	0.001644955	0.001871167	0.004539405	0.009346401	0.005683228	0.004505645	0.00232577	0.002394388	0.000536101	0.004060364	0.009353208	0.06131571	0.01845365	0.05881983	0.02352584	0.343321
T	P372_74-1-1 [Oral Cancer Sudan]@Oral Cancer Sudan - 1 [146]»636594715540000000»theOriginal	<Nothing>	P0042	4.320.643.928	2A967C01	Positive	-1	1	B	28	0.02630221	0.02845691	0.03330338	0.04894976	0.06964101	0.1313289	0.3111277	0.6689065	0.7723088	0.2996211	0.1120457	0.0189077	0.01593889	0.003577697	0.008507584	0.007421955	0.008439938	0.005069864	0.004850189	0.002993777	0.00207574	0.001562654	0.001567183	0.000801144	0.001152278	0.002460435	0.005358876	0.003616562	0.004397628	0.002425123	0.001183941	0.001973776	0.001793646	0.008698808	0.01498624	0.02567069	0.03263537	0.07592656	0.1891886
T	P372_74-1-1 [Oral Cancer Sudan]@Oral Cancer Sudan - 1 [146]»636594715540000000»theOriginal	<Nothing>	P0042	4.320.643.928	2A967C01	Positive	-1	1	B	29	0.01724485	0.0157067	0.01729637	0.02301734	0.03618837	0.06882825	0.1567063	0.3459269	0.4816072	0.2310954	0.1017977	0.01567292	0.01157782	0.002444596	0.005161342	0.004222268	0.004854121	0.003429918	0.003821553	0.003149733	0.001631025	0.001016513	0.000974639	0.000462642	0.000765021	0.001246945	0.003242532	0.001705863	0.002264629	0.002057995	0.001901396	0.000505836	0.001467539	0.003203713	0.03070866	0.0140929	0.07966042	0.05179344	0.5260708
T	P372_74-1-1 [Oral Cancer Sudan]@Oral Cancer Sudan - 1 [146]»636594715540000000»theOriginal	<Nothing>	P0042	4.320.643.928	2A967C01	Positive	-1	1	B	30	0.005691801	0.00689501	0.01145315	0.01780016	0.03175665	0.05304064	0.11879	0.2164781	0.2746477	0.1145508	0.06822859	0.01733571	0.0147866	0.002154136	0.00279988	0.001800237	0.002123475	0.001077744	0.000929534	0.000837805	0.000432561	0.000966606	0.000947704	0.000867106	0.000479293	0.000604133	0.001614648	0.000724589	0.001490862	0.000852006	0.00128894	1.34E-11	1.34E-11	1.34E-11	0.004433125	0.006849233	0.03849249	0.07403405	0.1858083
T	P372_74-1-1 [Oral Cancer Sudan]@Oral Cancer Sudan - 1 [146]»636594715540000000»theOriginal	<Nothing>	P0042	4.320.643.928	2A967C01	Positive	-1	1	B	31	0.003952509	0.005390254	0.007434822	0.009284433	0.01211556	0.01970372	0.07240721	0.1519738	0.2116828	0.09014077	0.0384456	0.006750874	0.003701533	0.002641804	0.003683328	0.001890553	0.001336938	0.000910614	0.000720124	0.000195694	0.000127426	0.000651192	0.000707033	0.000418866	0.000303572	0.000313115	0.000808312	0.000226502	0.001033141	0.000569425	0.000820023	0.000170068	0.000303573	0.001441125	0.002468426	0.002774492	0.000962994	0.002382909	0.001065085
T	P372_74-1-1 [Oral Cancer Sudan]@Oral Cancer Sudan - 1 [146]»636594715540000000»theOriginal	<Nothing>	P0042	4.320.643.928	2A967C01	Positive	-1	1	B	32	0.002596054	0.001968716	0.001647676	0.003534668	0.006014225	0.00970176	0.02427347	0.05545943	0.0961495	0.06939527	0.03542581	0.007637329	0.001439286	0.000469417	0.000818887	0.000501394	0.000251471	7.15E-05	5.87E-05	1.27E-05	4.84E-05	0.000366418	0.000459632	0.000200614	4.12E-05	2.64E-05	0.000222407	7.15E-05	0.00034495	0.000158261	0.000343407	1.34E-11	1.34E-11	1.34E-11	0.000883619	1.34E-11	0.00263769	1.34E-11	0.02778743
T	P372_74-1-1 [Oral Cancer Sudan]@Oral Cancer Sudan - 1 [146]»636594715540000000»theOriginal	<Nothing>	P0042	4.320.643.928	2A967C01	Positive	-1	1	B	33	0.000392597	0.000621681	0.0006732	0.001552663	0.002517448	0.003914449	0.01567727	0.02771425	0.05210375	0.01911094	0.005484023	0.000271199	0.000131461	0.00033704	0.000355799	9.48E-05	5.06E-05	1.68E-05	6.45E-06	7.46E-09	4.06E-06	8.74E-05	0.000108591	1.82E-05	2.52E-06	1.12E-05	0.000115947	5.04E-05	0.000347329	0.000287052	0.000413146	1.57E-05	5.36E-05	0.000340539	0.000726555	9.56E-05	1.34E-11	1.45E-06	2.74E-05
T	P372_74-1-1 [Oral Cancer Sudan]@Oral Cancer Sudan - 1 [146]»636594715540000000»theOriginal	<Nothing>	P0042	4.320.643.928	2A967C01	Positive	-1	1	B	34	1.98E-05	7.21E-05	0.000102034	0.000235138	0.000133949	0.000250525	0.000918915	0.004199988	0.00486102	0.003279015	0.000586566	0.000271235	5.23E-06	2.13E-05	2.47E-05	7.64E-05	5.54E-05	4.76E-06	1.93E-09	1.34E-11	1.34E-11	9.22E-07	9.07E-07	2.66E-07	3.94E-07	1.47E-05	3.19E-06	1.34E-11	2.65E-08	7.82E-06	0.000106142	1.34E-11	1.34E-11	1.34E-11	0.001129961	1.34E-11	0.003842339	1.34E-11	0.008041492
T	P372_74-1-1 [Oral Cancer Sudan]@Oral Cancer Sudan - 1 [146]»636594715540000000»theOriginal	<Nothing>	P0042	4.320.643.928	2A967C01	Positive	-1	1	B	35	1.34E-11	1.34E-11	1.34E-11	1.34E-11	1.34E-11	1.34E-11	1.34E-11	1.34E-11	1.34E-11	1.34E-11	1.34E-11	1.34E-11	1.34E-11	1.34E-11	1.34E-11	1.34E-11	1.34E-11	1.34E-11	1.34E-11	1.34E-11	1.34E-11	1.34E-11	1.34E-11	1.34E-11	1.34E-11	1.34E-11	1.34E-11	1.34E-11	1.34E-11	1.34E-11	1.34E-11	1.34E-11	1.34E-11	1.34E-11	1.34E-11	1.34E-11	1.34E-11	1.34E-11	1.34E-11
T	P372_74-1-1 [Oral Cancer Sudan]@Oral Cancer Sudan - 1 [146]»636594715540000000»theOriginal	<Nothing>	P0042	4.320.643.928	2A967C01	Positive	-1	1	C	0	1.34E-11	1.34E-11	1.34E-11	1.34E-11	1.34E-11	1.34E-11	1.34E-11	1.34E-11	1.34E-11	1.34E-11	1.34E-11	1.34E-11	1.34E-11	1.34E-11	1.34E-11	1.34E-11	1.34E-11	1.34E-11	1.34E-11	1.34E-11	1.34E-11	1.34E-11	1.34E-11	2.14E-07	1.34E-11	1.34E-11	1.34E-11	1.34E-11	1.34E-11	1.34E-11	1.34E-11	1.34E-11	1.34E-11	1.34E-11	1.34E-11	1.34E-11	1.34E-11	1.34E-11	1.34E-11
T	P372_74-1-1 [Oral Cancer Sudan]@Oral Cancer Sudan - 1 [146]»636594715540000000»theOriginal	<Nothing>	P0042	4.320.643.928	2A967C01	Positive	-1	1	C	1	1.34E-11	1.34E-11	1.34E-11	1.34E-11	1.34E-11	1.34E-11	1.34E-11	1.34E-11	1.34E-11	1.34E-11	1.34E-11	1.34E-11	1.34E-11	1.34E-11	1.34E-11	1.34E-11	1.34E-11	1.34E-11	1.34E-11	1.34E-11	1.34E-11	1.34E-11	1.34E-11	1.34E-11	1.34E-11	1.34E-11	1.34E-11	1.34E-11	1.34E-11	1.34E-11	1.34E-11	1.34E-11	1.34E-11	1.34E-11	1.34E-11	1.34E-11	1.34E-11	1.34E-11	1.34E-11
T	P372_74-1-1 [Oral Cancer Sudan]@Oral Cancer Sudan - 1 [146]»636594715540000000»theOriginal	<Nothing>	P0042	4.320.643.928	2A967C01	Positive	-1	1	C	2	1.34E-11	1.34E-11	1.34E-11	1.34E-11	1.34E-11	1.34E-11	1.34E-11	1.34E-11	1.34E-11	1.34E-11	1.34E-11	1.34E-11	1.34E-11	1.34E-11	1.34E-11	1.34E-11	1.34E-11	1.34E-11	1.34E-11	1.34E-11	1.34E-11	1.34E-11	1.34E-11	1.34E-11	1.34E-11	1.34E-11	1.34E-11	1.34E-11	1.34E-11	1.34E-11	1.34E-11	1.34E-11	1.34E-11	1.34E-11	1.34E-11	1.34E-11	1.34E-11	1.34E-11	1.34E-11
T	P372_74-1-1 [Oral Cancer Sudan]@Oral Cancer Sudan - 1 [146]»636594715540000000»theOriginal	<Nothing>	P0042	4.320.643.928	2A967C01	Positive	-1	1	C	3	0.6378488	0.98129	1.273.733	1.573.375	1.949.465	2.526.749	3.448.205	4.628.591	6.087.309	7.754.088	9.781.991	1.248.717	1.470.679	1.566.332	1.538.376	1.377.034	1.322.349	1.187.086	1.141.998	1.059.408	9.744.371	9.130.661	8.612.136	8.683.883	8.938.971	9.199.208	975.388	1.114.502	131.412	1.608.645	1.943.783	2.636.423	3.442.323	4.263.218	4.804.599	5.553.259	6.315.338	7.220.047	8.025.647
T	P372_74-1-1 [Oral Cancer Sudan]@Oral Cancer Sudan - 1 [146]»636594715540000000»theOriginal	<Nothing>	P0042	4.320.643.928	2A967C01	Positive	-1	1	C	4	5.259.143	6.848.753	8.596.439	1.005.587	115.294	1.267.191	1.483.564	1.669.229	1.855.745	1.859.791	1.840.639	1.766.611	1.710.141	1.602.023	1.456.393	1.236.452	1.030.079	8.228.112	6.530.762	510.227	3.825.724	2.916.952	2.387.959	2.160.537	2.189.225	2.246.489	2.593.512	3.286.216	4.471.965	6.049.098	785.605	100.741	1.219.772	152.5	1.752.638	216.732	2.340.563	2.771.112	2.921.193
T	P372_74-1-1 [Oral Cancer Sudan]@Oral Cancer Sudan - 1 [146]»636594715540000000»theOriginal	<Nothing>	P0042	4.320.643.928	2A967C01	Positive	-1	1	C	5	1.706.441	2.059.991	2.467.531	2.877.367	3.297.608	3.643.342	4.097.725	4.386.002	4.549.219	4.499.438	4.441.163	4.274.694	3.990.686	3.580.013	3.188.996	2.694.264	2.218.358	1.746.491	1.380.293	1.080.874	8.143.589	6.054.945	488.637	4.260.925	4.259.281	4.345.406	5.093.684	638.482	8.589.845	1.152.657	1.521.531	191.329	2.427.424	2.932.937	3.564.575	4.190.204	479.173	5.399.224	5.880.802
T	P372_74-1-1 [Oral Cancer Sudan]@Oral Cancer Sudan - 1 [146]»636594715540000000»theOriginal	<Nothing>	P0042	4.320.643.928	2A967C01	Positive	-1	1	C	6	2.809.122	3.517.061	4.238.796	4.916.023	5.602.392	6.134.393	6.751.324	7.184.777	7.477.622	7.320.197	7.012.855	6.637.347	611.126	5.478.752	475.499	3.962.865	3.209.002	2.484.905	1.931.189	1.487.156	1.112.969	8.267.856	6.599.487	5.653.272	5.662.895	5.764.753	6.666.134	8.431.165	1.151.639	1.577.397	2.081.858	2.691.227	3.363.739	4.185.286	492.019	5.981.028	6.679.157	7.780.977	8.380.677
T	P372_74-1-1 [Oral Cancer Sudan]@Oral Cancer Sudan - 1 [146]»636594715540000000»theOriginal	<Nothing>	P0042	4.320.643.928	2A967C01	Positive	-1	1	C	7	3.783.877	4.668.599	5.640.244	6.582.185	7.567.533	8.344.802	9.205.746	9.610.283	9.938.902	9.750.818	9.406.095	877.119	795.395	7.040.955	6.087.505	5.048.014	4.046.174	3.075.771	2.344.222	1.786.765	1.302.159	9.390.844	7.411.045	6.384.454	6.377.818	6.470.517	7.580.042	9.559.718	1.314.447	1.837.543	2.483.326	3.177.285	4.081.952	5.001.865	6.160.178	7.240.062	8.404.573	9.594.639	1058.19
T	P372_74-1-1 [Oral Cancer Sudan]@Oral Cancer Sudan - 1 [146]»636594715540000000»theOriginal	<Nothing>	P0042	4.320.643.928	2A967C01	Positive	-1	1	C	8	4.397.325	5.540.837	6.740.533	7.856.703	9.068.496	1010.31	1.107.887	1.163.461	1.195.097	1.159.682	1.109.187	1020.87	9.280.178	8.088.253	6.920.378	5.686.541	451.537	3.411.198	256.864	1.897.679	1.337.473	9.434.457	7.313.983	6.244.185	6.209.858	6.308.294	7.366.093	9.359.624	1.311.857	185.538	251.429	3.298.786	4.182.157	5.276.975	6.303.873	773.208	8.698.536	1.008.349	1.085.421
T	P372_74-1-1 [Oral Cancer Sudan]@Oral Cancer Sudan - 1 [146]»636594715540000000»theOriginal	<Nothing>	P0042	4.320.643.928	2A967C01	Positive	-1	1	C	9	3.642.484	4.540.367	5.556.249	6.547.259	7.567.536	8.344.798	9.037.302	943.718	9.419.324	9.021.782	842.342	7.699.083	6.762.986	5.663.754	4.701.729	3.737.228	2.831.168	2.006.839	1.404.496	9.714.562	6.360.009	4.081.234	2.963.145	2.466.827	2.479.268	2.551.684	3.052.729	4.078.104	6.053.571	9.089.312	1.319.332	1.777.424	2.398.456	3.048.151	3.910.137	4.766.519	5.665.798	6.544.897	7.228.177
T	P372_74-1-1 [Oral Cancer Sudan]@Oral Cancer Sudan - 1 [146]»636594715540000000»theOriginal	<Nothing>	P0042	4.320.643.928	2A967C01	Positive	-1	1	C	10	2.024.988	2.734.267	3.493.705	4.182.693	4.914.903	5.442.505	6.041.351	6.286.589	647.704	612.914	5.762.973	5.150.825	4.525.057	3.773.278	3.073.668	2.380.175	1.761.231	1.211.804	7.979.889	5.106.268	3.100.046	1.952.791	1.423.514	1.211.013	1.222.675	1.252.241	1.515.644	2.119.594	3.298.853	5.216.241	7.735.426	1.109.943	1.482.639	1.994.874	2.468.267	3.210.092	3.705.037	4.523.778	4.936.327
T	P372_74-1-1 [Oral Cancer Sudan]@Oral Cancer Sudan - 1 [146]»636594715540000000»theOriginal	<Nothing>	P0042	4.320.643.928	2A967C01	Positive	-1	1	C	11	134.595	1.808.039	2.338.806	2.859.048	3.424.095	3.858.057	4.260.948	447.395	4.549.225	4.327.741	4.080.143	3.650.515	3.187.196	259.75	2.099.788	1.599.388	1.153.986	7.562.531	4.818.514	3.057.529	1.807.347	1.089.894	7.614.422	6.704.467	6.997.384	7.410.297	9.031.721	1.272.159	1.983.113	3.231.959	4.971.384	7.016.557	986.619	1.319.429	178.669	2.237.619	2.699.887	3.156.419	3.601.234
T	P372_74-1-1 [Oral Cancer Sudan]@Oral Cancer Sudan - 1 [146]»636594715540000000»theOriginal	<Nothing>	P0042	4.320.643.928	2A967C01	Positive	-1	1	C	12	8.622.346	1.230.892	1.619.184	200.411	2.405.986	273.963	3.120.819	327.921	3.394.394	3.172.924	2.970.517	2.639.323	2.292.439	1.886.691	1.492.926	1.108.449	773.464	4.998.703	3.038.722	1.821.741	1.023.765	6.312.951	4.563.831	4.076.634	4.321.745	4.573.655	5.568.603	8.066.409	1.302.658	2.129.565	3.244.199	495.186	6.891.735	9.782.149	1.230.529	1.667.793	1.935.409	2.396.365	2.625.152
T	P372_74-1-1 [Oral Cancer Sudan]@Oral Cancer Sudan - 1 [146]»636594715540000000»theOriginal	<Nothing>	P0042	4.320.643.928	2A967C01	Positive	-1	1	C	13	6.316.437	8.589.587	1.146.537	1.471.577	1.761.958	1.992.176	222.603	2.399.058	2.448.032	2.298.257	2.103.372	1.896.264	1.652.807	1.371.754	1.069.242	7.863.937	5.423.759	3.439.645	2.037.025	1.183.914	6.380.161	3.769.699	2.638.122	2.408.789	257.673	2.802.855	343.668	509.965	823.257	1.435.277	224.925	3.380.149	5.022.349	7.053.226	9.682.034	1.239.831	152.4	181.469	2.041.941
T	P372_74-1-1 [Oral Cancer Sudan]@Oral Cancer Sudan - 1 [146]»636594715540000000»theOriginal	<Nothing>	P0042	4.320.643.928	2A967C01	Positive	-1	1	C	14	4.257.109	6.242.279	8.453.045	1.064.131	1.281.133	1.466.889	1.683.379	1.801.761	1.856.153	1.726.326	1.595.457	1.421.952	1.226.406	9.991.377	7.783.828	5.692.781	3.914.085	2.366.005	1.331.734	7.332.307	3.975.177	2.395.782	1.692.434	1.540.269	1.654.166	1.789.882	2.181.692	3.434.495	5.614.811	974.265	1.569.574	2.552.365	3.715.194	5.407.873	6.877.929	9.464.306	109.117	138.75	1.511.967
T	P372_74-1-1 [Oral Cancer Sudan]@Oral Cancer Sudan - 1 [146]»636594715540000000»theOriginal	<Nothing>	P0042	4.320.643.928	2A967C01	Positive	-1	1	C	15	2.870.858	4.395.074	6.197.916	7.914.453	9.551.424	1.076.132	124.561	1.341.569	1.416.804	1.321.464	1.218.516	1.068.226	9.325.317	7.645.844	5.918.299	4.126.688	2.716.407	1.594.502	8.838.422	4.720.098	2.414.389	1.382.964	0.9980029	0.9586903	1.087.996	122.901	154.988	2.381.251	3.926.357	6.929.844	1.135.214	1.770.235	2.736.244	387.823	5.411.354	7.079.844	8.857.845	1.054.822	1.193.327
T	P372_74-1-1 [Oral Cancer Sudan]@Oral Cancer Sudan - 1 [146]»636594715540000000»theOriginal	<Nothing>	P0042	4.320.643.928	2A967C01	Positive	-1	1	C	16	218.806	3.308.836	4.582.001	58.337	7.265.743	8.481.833	9.643.194	1.048.667	1.075.219	1.020.634	9.342.784	8.275.292	7.088.297	5.636.415	432.755	3.046.519	2.029.236	1.159.469	5.904.842	2.975.229	1.466.846	0.8912877	0.6378557	0.6477268	0.720549	0.8057724	1.016.436	1.638.882	2.673.621	4.641.078	7.847.191	1.369.543	2.019.527	2.971.683	3.781.881	5.475.179	6.480.458	8.374.586	9.048.591
T	P372_74-1-1 [Oral Cancer Sudan]@Oral Cancer Sudan - 1 [146]»636594715540000000»theOriginal	<Nothing>	P0042	4.320.643.928	2A967C01	Positive	-1	1	C	17	1.510.521	24.016	3.461.757	4.447.525	5.428.915	6.180.971	7.232.657	7.808.213	8.240.376	7.610.109	7.045.302	6.095.268	5.301.874	4.257.236	3.282.055	2.238.576	145.646	8.086.181	4.207.772	2.006.833	0.9364243	0.5131496	0.3668727	0.3844409	0.4619015	0.5248814	0.6601464	1.039.218	1.821.226	3.208.339	5.538.363	9.210.552	1.359.359	2.034.747	2.577.092	3.822.528	4.408.155	5.935.014	6.391.678
T	P372_74-1-1 [Oral Cancer Sudan]@Oral Cancer Sudan - 1 [146]»636594715540000000»theOriginal	<Nothing>	P0042	4.320.643.928	2A967C01	Positive	-1	1	C	18	1.185.289	179.731	2.547.638	3.273.393	4.165.884	4.819.378	5.546.276	5.958.825	6.072.466	5.711.674	5.166.569	4.582.446	3.873.888	311.617	2.414.984	1.663.539	1.055.014	5.472.403	2.696.452	1.280.883	0.5977485	0.3141821	0.2211039	0.2390595	0.2890842	0.3426451	0.4349324	0.7319292	1.225.126	226.524	4.014.159	6.114.565	9.510.951	1.338.563	1.997.778	3.025.422	3.827.584	4.947.243	5.233.831
T	P372_74-1-1 [Oral Cancer Sudan]@Oral Cancer Sudan - 1 [146]»636594715540000000»theOriginal	<Nothing>	P0042	4.320.643.928	2A967C01	Positive	-1	1	C	19	7.345.108	126.016	1.886.674	2.441.941	3.059.345	3.564.398	4.171.542	4.620.129	4.782.164	4.436.909	3.965.572	3.461.764	3.046.962	2.459.333	1.865.772	1.204.094	7.563.716	3.883.325	1.913.995	0.7796502	0.3194504	0.1592571	0.1155343	0.1453532	0.1812594	0.2271448	0.2824721	0.4876694	0.8652864	1.719.634	2.983.978	4.881.893	7.887.166	1.183.531	1.752.965	2.372.253	301.659	3.754.216	4.233.675
T	P372_74-1-1 [Oral Cancer Sudan]@Oral Cancer Sudan - 1 [146]»636594715540000000»theOriginal	<Nothing>	P0042	4.320.643.928	2A967C01	Positive	-1	1	C	20	5.818.279	9.198.565	1.349.814	1.795.588	2.304.722	264.171	3.118.641	3.440.347	3.698.051	3.369.608	3.091.352	2.654.087	2.302.943	1.758.902	1.332.316	8.681.845	5.420.597	2.558.946	1.176.637	0.462907	0.1897166	0.08905755	0.06749398	0.09170768	0.1150061	0.1392765	0.179555	0.3155641	0.5905327	114.455	2.124.336	3.252.906	5.249.939	7.437.321	1.125.315	1.548.228	2.021.065	2.606.034	3.084.789
T	P372_74-1-1 [Oral Cancer Sudan]@Oral Cancer Sudan - 1 [146]»636594715540000000»theOriginal	<Nothing>	P0042	4.320.643.928	2A967C01	Positive	-1	1	C	21	373.598	6.706.274	1.041.333	1.370.932	1.752.015	199.927	2.418.653	2.719.818	2.862.262	260.873	2.264.701	1.984.918	1.704.013	1.365.343	1.010.666	6.417.565	3.895.073	1.831.039	0.8048105	0.2678281	0.09413691	0.04224101	0.0333962	0.05133196	0.07107905	0.08940003	0.1152584	0.2177211	0.4569838	0.9204867	1.626.317	2.683.408	3.748.941	6.105.778	9.507.991	146.203	1.838.626	2.238.096	261.519
T	P372_74-1-1 [Oral Cancer Sudan]@Oral Cancer Sudan - 1 [146]»636594715540000000»theOriginal	<Nothing>	P0042	4.320.643.928	2A967C01	Positive	-1	1	C	22	3.175.769	4.991.997	7.437.105	1.018.181	133.064	1.533.592	1.835.417	200.881	2.165.916	20.196	1.847.842	1.612.985	1.363.056	1.064.246	7.898.926	5.024.734	2.953.572	1.277.742	0.5316588	0.1823493	0.06711729	0.02804853	0.02057573	0.03454874	0.05168452	0.06898646	0.08970755	0.1608226	0.3276577	0.657318	1.294.231	1.953.505	3.219.702	4.678.738	7.511.822	1.209.165	1.538.225	2.046.377	2.112.578
T	P372_74-1-1 [Oral Cancer Sudan]@Oral Cancer Sudan - 1 [146]»636594715540000000»theOriginal	<Nothing>	P0042	4.320.643.928	2A967C01	Positive	-1	1	C	23	223.225	4.217.262	6.693.137	8.848.549	1.114.799	1.306.774	1.586.848	1.771.603	1.913.838	1.787.813	1.608.721	1.379.191	117.759	9.548.398	6.978.118	4.394.589	2.601.803	1.134.418	0.4390591	0.1259361	0.04298746	0.01912886	0.01560889	0.02678082	0.04102256	0.05488643	0.07043441	0.1408354	0.308825	0.5919193	1.078.894	1.895.772	2.899.081	4.713.094	5.932.887	9.725.126	1.141.199	1.638.669	1.716.432
T	P372_74-1-1 [Oral Cancer Sudan]@Oral Cancer Sudan - 1 [146]»636594715540000000»theOriginal	<Nothing>	P0042	4.320.643.928	2A967C01	Positive	-1	1	C	24	2.232.242	363.612	5.508.849	7.740.289	9.764.018	11.187	132.385	1.518.403	1.639.363	1.533.443	1.346.461	117.449	9.787.576	8.022.434	5.874.012	3.678.869	1.999.581	0.7939225	0.2995895	0.08544391	0.02758504	0.01020898	0.007644479	0.01776161	0.0303758	0.0424234	0.05485421	0.1020698	0.2189358	0.4520404	0.9071556	1.418.772	2.411.433	3.542.668	531.057	7.351.839	9.584.894	1.267.161	1.481.826
T	P372_74-1-1 [Oral Cancer Sudan]@Oral Cancer Sudan - 1 [146]»636594715540000000»theOriginal	<Nothing>	P0042	4.320.643.928	2A967C01	Positive	-1	1	C	25	1.499.339	2.879.138	4.377.079	5.835.311	7.583.337	9.409.341	1.190.385	1.323.281	1.431.832	1.238.124	1.121.081	9.359.624	8.197.101	6.486.806	4.603.933	2.829.978	1.537.487	0.622052	0.1972641	0.04694741	0.01172907	0.00501694	0.003876925	0.01000968	0.01787106	0.02732276	0.03408486	0.07604149	0.155337	0.3289478	0.6367198	128.386	1.985.294	3.445.703	4.332.282	7.507.487	8.406.507	1.190.059	1.209.065
T	P372_74-1-1 [Oral Cancer Sudan]@Oral Cancer Sudan - 1 [146]»636594715540000000»theOriginal	<Nothing>	P0042	4.320.643.928	2A967C01	Positive	-1	1	C	26	0.8907984	2.027.398	3.457.178	4.745.809	5.932.724	6.860.947	8.671.396	1.020.894	1.104.922	1.006.555	890.586	7.819.168	6.458.788	5.139.673	3.631.366	213.091	1.065.194	0.4028423	0.1283155	0.02733619	0.003526112	0.000774902	0.000667246	0.004565344	0.01047436	0.01945652	0.02222384	0.04628951	0.102214	0.2464281	0.502959	0.8576351	1.532.892	2.451.365	3.850.303	5.414.557	7.103.909	8.980.299	1.051.609
T	P372_74-1-1 [Oral Cancer Sudan]@Oral Cancer Sudan - 1 [146]»636594715540000000»theOriginal	<Nothing>	P0042	4.320.643.928	2A967C01	Positive	-1	1	C	27	0.8356865	1.550.093	2.575.172	3.552.139	47.556	5.549.673	6.927.747	7.916.481	8.323.339	735.038	6.340.083	5.519.499	4.694.957	3.804.202	26.988	1.587.243	0.7899759	0.2692266	0.06925886	0.009712801	0.000776117	0.00014103	0.000159625	0.002565688	0.005446733	0.01102553	0.01237014	0.03227888	0.06703397	0.1483446	0.3305771	0.7219604	1.147.668	201.438	2.489.931	4.304.972	4.609.021	7.017.649	7.454.628
T	P372_74-1-1 [Oral Cancer Sudan]@Oral Cancer Sudan - 1 [146]»636594715540000000»theOriginal	<Nothing>	P0042	4.320.643.928	2A967C01	Positive	-1	1	C	28	0.007362301	0.07659522	0.2127522	0.4071229	0.558782	0.740629	0.8857651	1.010.477	1.210.843	139.819	1.332.206	1.160.319	0.9649493	0.9759471	0.8023609	0.4677633	0.2834288	0.1814491	0.1695653	0.116961	0.07388868	0.05038248	0.03706477	0.03347566	0.03243317	0.03184625	0.03087786	0.04274009	0.06912554	0.136899	0.2130782	0.3163056	0.2664099	0.4408215	0.6455901	1.280.468	1.476.411	1.813.537	1.990.397
T	P372_74-1-1 [Oral Cancer Sudan]@Oral Cancer Sudan - 1 [146]»636594715540000000»theOriginal	<Nothing>	P0042	4.320.643.928	2A967C01	Positive	-1	1	C	29	0.234081	0.4288717	0.6000336	0.6404757	0.7742432	0.9616268	1.131.943	1.299.625	1.371.429	1.413.614	1.188.397	1.028.786	0.9649526	0.8604234	0.7005969	0.3960887	0.2956063	0.1837593	0.1622988	0.1072789	0.07171918	0.05138661	0.03586496	0.03151618	0.02987651	0.02993454	0.03062495	0.04949399	0.07523094	0.1244378	0.1851782	0.3583028	0.4102045	0.633913	0.581312	0.8520884	0.7949552	1.006.234	11.819
T	P372_74-1-1 [Oral Cancer Sudan]@Oral Cancer Sudan - 1 [146]»636594715540000000»theOriginal	<Nothing>	P0042	4.320.643.928	2A967C01	Positive	-1	1	C	30	0.1195615	0.2540939	0.3991143	0.4943337	0.6165496	0.6402078	0.7729983	0.8876771	1.063.733	0.8576719	0.8093697	0.7972142	0.8912566	0.7408006	0.5272475	0.2954439	0.2363651	0.1645521	0.1472128	0.08415385	0.05482376	0.04089599	0.0314867	0.02760373	0.02667088	0.02785684	0.02608843	0.03630351	0.05879077	0.09586454	0.1392923	0.2119138	0.200286	0.273755	0.2257757	0.6215867	0.588177	0.9698548	0.8256044
T	P372_74-1-1 [Oral Cancer Sudan]@Oral Cancer Sudan - 1 [146]»636594715540000000»theOriginal	<Nothing>	P0042	4.320.643.928	2A967C01	Positive	-1	1	C	31	0.1195611	0.1899078	0.2752679	0.3541875	0.3016939	0.2410071	0.3636873	0.6734737	0.8072391	0.6353989	0.5182469	0.5645644	0.4819698	0.4102412	0.3069881	0.2131958	0.1434006	0.09654963	0.08926149	0.06230996	0.04716489	0.03102884	0.02306292	0.01998344	0.01966987	0.02005554	0.01973492	0.02595311	0.03478392	0.05880718	0.09963177	0.1274634	0.137416	0.1472581	0.2047043	0.3319732	0.4014948	0.6501313	0.7116519
T	P372_74-1-1 [Oral Cancer Sudan]@Oral Cancer Sudan - 1 [146]»636594715540000000»theOriginal	<Nothing>	P0042	4.320.643.928	2A967C01	Positive	-1	1	C	32	0.03425027	0.08420695	0.135277	0.1290176	0.1345914	0.1407816	0.2964571	0.3313248	0.3460834	0.2540697	0.2166587	0.2232318	0.00555779	1.573.294	1.551.589	1.635.005	0.050759	0.03899515	0.03750481	0.01944543	0.01513515	0.01105228	0.008801488	0.006230322	0.00651264	0.007296842	0.00809735	0.01263408	0.0188108	0.02461693	0.03346233	0.06944756	0.06324346	0.09062771	0.05412827	0.1835388	0.1402664	0.3007315	0.220701
T	P372_74-1-1 [Oral Cancer Sudan]@Oral Cancer Sudan - 1 [146]»636594715540000000»theOriginal	<Nothing>	P0042	4.320.643.928	2A967C01	Positive	-1	1	C	33	0.01357488	0.02421649	0.03809384	0.06528487	0.07093524	0.05896496	0.06156516	0.07131039	0.102101	0.069199	0.0767023	0.07040954	0.08165713	0.07638842	0.05475321	0.04405537	0.02345323	0.01639438	0.01266464	0.007925522	0.006817286	0.004213761	0.002957923	0.002412291	0.002555958	0.003085442	0.004028089	0.005711332	0.006687744	0.008528512	0.01525158	0.02312298	0.02818603	0.02439707	0.02960304	0.04476215	0.05919298	0.09551277	0.1046547
T	P372_74-1-1 [Oral Cancer Sudan]@Oral Cancer Sudan - 1 [146]»636594715540000000»theOriginal	<Nothing>	P0042	4.320.643.928	2A967C01	Positive	-1	1	C	34	0.003350277	0.003291207	0.0046043	0.004435016	0.001496816	0.000104785	0.005187757	0.03413906	0.05161482	0.03096391	0.008548142	0.01114854	0.01481985	0.01982596	0.01688351	0.0079703	0.006999425	0.00450755	0.002698754	0.001659943	0.002087817	0.001931475	0.001481043	0.001049978	0.000737666	0.00083821	0.00114696	0.002457048	0.003573176	0.003710425	0.004862959	0.01166861	0.006701889	0.01347806	0.002154578	0.01914481	0.003812365	0.02554007	0.009169335
T	P372_74-1-1 [Oral Cancer Sudan]@Oral Cancer Sudan - 1 [146]»636594715540000000»theOriginal	<Nothing>	P0042	4.320.643.928	2A967C01	Positive	-1	1	C	35	1.34E-11	1.34E-11	1.34E-11	1.34E-11	1.34E-11	1.34E-11	1.34E-11	1.34E-11	1.34E-11	1.34E-11	1.34E-11	1.34E-11	1.34E-11	1.34E-11	1.34E-11	1.34E-11	1.34E-11	1.34E-11	1.34E-11	1.34E-11	1.34E-11	1.34E-11	1.34E-11	1.34E-11	1.34E-11	1.34E-11	1.34E-11	1.34E-11	1.34E-11	1.34E-11	1.34E-11	1.34E-11	1.34E-11	1.34E-11	1.34E-11	1.34E-11	1.34E-11	1.34E-11	1.34E-11
T	P372_22-1-1 [oral cancer sudan]@oral cancer sudan -0 [130]»636185158400000000»theOriginal	<Nothing>	P0012	4.273.241.481	2A967C01	Positive	-1	1	A	0	1.34E-11	1.34E-11	1.34E-11	1.34E-11	1.34E-11	1.34E-11	1.34E-11	1.34E-11	1.34E-11	1.34E-11	1.34E-11	1.34E-11	1.34E-11	1.34E-11	1.34E-11	1.34E-11	1.34E-11	1.34E-11	1.34E-11	1.34E-11	1.34E-11	1.34E-11	1.34E-11	1.34E-11	1.34E-11	1.34E-11	1.34E-11	1.34E-11	1.34E-11	1.34E-11	1.34E-11	1.34E-11	1.34E-11	1.34E-11	1.34E-11	1.34E-11	1.34E-11	1.34E-11	1.34E-11
T	P372_22-1-1 [oral cancer sudan]@oral cancer sudan -0 [130]»636185158400000000»theOriginal	<Nothing>	P0012	4.273.241.481	2A967C01	Positive	-1	1	A	1	1.34E-11	1.34E-11	1.34E-11	1.34E-11	1.34E-11	1.34E-11	1.34E-11	1.34E-11	1.34E-11	1.34E-11	1.34E-11	1.34E-11	1.34E-11	1.34E-11	1.34E-11	1.34E-11	1.34E-11	1.34E-11	1.34E-11	1.34E-11	1.34E-11	1.34E-11	1.34E-11	1.34E-11	1.34E-11	1.34E-11	1.34E-11	1.34E-11	1.34E-11	1.34E-11	1.34E-11	1.34E-11	1.34E-11	1.34E-11	1.34E-11	1.34E-11	1.34E-11	1.34E-11	1.34E-11
T	P372_22-1-1 [oral cancer sudan]@oral cancer sudan -0 [130]»636185158400000000»theOriginal	<Nothing>	P0012	4.273.241.481	2A967C01	Positive	-1	1	A	2	1.34E-11	1.34E-11	1.34E-11	1.34E-11	1.34E-11	1.34E-11	1.34E-11	1.34E-11	1.34E-11	1.34E-11	1.34E-11	1.34E-11	1.34E-11	1.34E-11	1.34E-11	0.000227188	0.01285165	0.07204529	0.2307219	0.354918	0.3920878	0.4300931	0.4554789	0.4582979	0.4471005	0.4413233	0.4393927	0.4019628	0.4162019	0.3849363	0.2904231	0.1071776	0.09747848	0.01599761	0.022712	1.34E-11	1.34E-11	1.34E-11	1.34E-11
T	P372_22-1-1 [oral cancer sudan]@oral cancer sudan -0 [130]»636185158400000000»theOriginal	<Nothing>	P0012	4.273.241.481	2A967C01	Positive	-1	1	A	3	0.478431	0.2934479	0.1871748	0.1151574	0.04496199	0.02693417	0.01331125	0.02805849	0.04982049	0.1328159	0.1936028	0.4667327	0.9561735	1.827.546	2.474.247	2.838.493	3.413.208	3.648.515	4.163.143	4.116.235	3.803.399	3.273.272	3.002.359	279.957	2.795.079	2.764.646	2.972.475	3.092.466	3.543.893	3.928.083	4.451.803	3.515.192	3.942.988	2.914.166	3.820.393	2.171.365	2.566.482	1.825.729	230.876
T	P372_22-1-1 [oral cancer sudan]@oral cancer sudan -0 [130]»636185158400000000»theOriginal	<Nothing>	P0012	4.273.241.481	2A967C01	Positive	-1	1	A	4	8.312.054	8.404.747	8.630.054	8.165.682	8.487.958	836.747	9.737.571	939.762	1.075.318	1.237.721	1.524.554	1.703.514	1.785.392	1.887.818	198.143	1.969.562	1.970.796	1.887.379	1.801.248	1.537.551	1.307.744	1.095.369	9.905.606	8.754.989	8.713.512	8.651.086	9.482.384	1.036.067	127.828	1.494.494	1.730.973	1.801.132	1.987.523	2.059.241	2.283.194	23.718	2.387.928	2.421.931	243.761
T	P372_22-1-1 [oral cancer sudan]@oral cancer sudan -0 [130]»636185158400000000»theOriginal	<Nothing>	P0012	4.273.241.481	2A967C01	Positive	-1	1	A	5	2.726.044	3.025.349	3.386.544	3.616.156	3.706.995	3.920.852	4.317.277	4.858.229	5.410.492	5.653.498	560.889	5.426.141	5.473.279	5.674.468	5.559.673	5.057.764	4.573.063	4.043.564	3.678.516	3.164.784	261.608	2.094.712	18.191	1.623.813	1.604.698	1.597.382	1.746.056	195.778	2.447.969	3.066.491	3.739.088	3.962.149	4.768.804	4.943.161	6.358.053	625.069	744.501	7.208.559	8.086.036
T	P372_22-1-1 [oral cancer sudan]@oral cancer sudan -0 [130]»636185158400000000»theOriginal	<Nothing>	P0012	4.273.241.481	2A967C01	Positive	-1	1	A	6	6.065.083	6.611.713	7.440.382	8.061.315	9.121.592	9.624.325	1.063.978	115.048	1.268.647	1.281.637	1.277.801	1.231.175	1.224.195	1.131.526	1.038.903	9.153.454	8.190.366	7.074.124	6.045.493	4.994.586	4.020.479	3.197.446	27.258	2.396.366	2.356.637	2.338.918	26.092	3.046.089	3.815.223	479.129	5.866.782	6.340.257	7.652.515	8.808.161	1.109.429	1.229.073	134.972	1.428.728	1.513.498
T	P372_22-1-1 [oral cancer sudan]@oral cancer sudan -0 [130]»636185158400000000»theOriginal	<Nothing>	P0012	4.273.241.481	2A967C01	Positive	-1	1	A	7	9.380.483	1.093.115	1.300.656	1.459.536	1.661.697	1.780.035	2.015.039	2.103.141	2.198.961	2.174.912	2.205.525	2.152.217	2.061.135	1.878.621	169.194	1.464.008	1.300.056	1.116.511	9.565.502	7.591.211	5.936.897	4.652.832	3.983.229	3.508.045	3.455.437	345.313	3.873.479	4.459.795	5.774.351	7.290.859	9.189.027	1.059.357	1.257.407	1.444.234	1.719.632	1.987.346	2.233.389	2.445.949	2.615.645
T	P372_22-1-1 [oral cancer sudan]@oral cancer sudan -0 [130]»636185158400000000»theOriginal	<Nothing>	P0012	4.273.241.481	2A967C01	Positive	-1	1	A	8	1.637.705	1.806.807	2.091.043	2.401.894	2.777.415	3.046.101	3.448.229	3.587.762	3.768.651	3.671.848	3.689.796	3.536.012	3.297.172	2.978.387	2.652.646	2.323.634	2.007.414	1.649.269	1.375.426	1.104.482	877.578	6.767.743	5.718.484	5.009.226	4.928.285	4.925.508	5.571.918	6.453.303	8.377.686	107.027	138.115	1.577.606	1.943.642	2.132.749	267.326	2.922.281	3.517.563	3.775.289	4.276.423
T	P372_22-1-1 [oral cancer sudan]@oral cancer sudan -0 [130]»636185158400000000»theOriginal	<Nothing>	P0012	4.273.241.481	2A967C01	Positive	-1	1	A	9	2.188.021	2.540.403	2.898.008	3.250.417	3.617.361	4.028.656	4.552.199	4.599.055	4.653.716	4.505.474	4.328.607	3.959.644	3.548.067	3.187.021	2.799.286	2.352.165	1.982.397	1.594.677	1.260.401	979.244	747.601	5.641.677	4.575.086	3.857.798	3.742.726	3.709.514	4.216.772	4.993.907	649.781	8.458.385	1.096.164	1.359.184	1.675.412	1.996.657	2.392.654	2.797.955	3.218.302	3.567.076	3.796.624
T	P372_22-1-1 [oral cancer sudan]@oral cancer sudan -0 [130]»636185158400000000»theOriginal	<Nothing>	P0012	4.273.241.481	2A967C01	Positive	-1	1	A	10	1.465.956	1.748.945	2.096.095	243.137	2.777.419	3.046.104	3.448.229	3.509.525	3.608.318	3.514.143	3.353.417	3.031.716	2.626.778	2.326.748	2.007.901	1.645.713	1.332.618	1.042.367	8.142.249	6.132.403	4.434.286	3.222.293	2.620.912	2.228.327	2.162.016	2.136.692	2.438.267	2.904.052	3.968.536	5.456.246	7.247.793	885.464	107.106	1.303.684	1.736.569	2.046.972	252.333	2.666.653	3.029.274
T	P372_22-1-1 [oral cancer sudan]@oral cancer sudan -0 [130]»636185158400000000»theOriginal	<Nothing>	P0012	4.273.241.481	2A967C01	Positive	-1	1	A	11	1.030.118	1.238.912	1.526.061	172.883	2.057.917	2.270.081	2.599.384	2.613.743	2.677.941	2.632.021	2.541.791	2.267.024	1.964.611	167.624	1.434.254	1.156.605	9.375.108	7.052.835	5.415.726	3.975.351	289.175	2.045.223	163.202	1.381.185	1.340.272	1.326.811	1.524.204	1.801.752	2.461.817	3.400.273	476.198	6.372.985	82.12	101.642	1.242.454	1.515.512	1.741.799	1.860.287	1.989.838
T	P372_22-1-1 [oral cancer sudan]@oral cancer sudan -0 [130]»636185158400000000»theOriginal	<Nothing>	P0012	4.273.241.481	2A967C01	Positive	-1	1	A	12	6.975.852	8.637.423	1.076.969	1.252.809	1.481.767	1.672.451	1.918.999	1.996.498	2.036.144	1.924.979	1.836.129	1.672.351	1.489.722	1.253.833	1.020.119	826.339	6.560.364	4.988.485	3.683.509	261.293	1.863.883	133.503	1.085.584	8.928.651	8.589.249	8.493.081	9.880.033	1.210.252	1.733.545	2.409.516	3.356.423	43.138	5.651.096	7.000.705	8.738.776	103.951	1.231.954	1.372.804	1.557.076
T	P372_22-1-1 [oral cancer sudan]@oral cancer sudan -0 [130]»636185158400000000»theOriginal	<Nothing>	P0012	4.273.241.481	2A967C01	Positive	-1	1	A	13	4.863.001	6.212.362	7.975.278	9.508.923	1.094.054	1.221.547	1.415.983	1.490.096	1.511.421	1.395.987	1.351.803	1.213.873	1.094.013	9.057.238	7.586.257	5.953.497	4.629.162	3.452.258	2.579.244	1.866.622	1.278.679	8.913.608	7.066.284	5.976.193	5.795.437	5.782.203	6.617.174	7.968.264	115.915	1.687.055	2.348.917	2.938.261	3.707.349	4.685.487	6.733.498	7.992.577	1.011.643	1.059.612	1.255.601
T	P372_22-1-1 [oral cancer sudan]@oral cancer sudan -0 [130]»636185158400000000»theOriginal	<Nothing>	P0012	4.273.241.481	2A967C01	Positive	-1	1	A	14	3.840.649	4.597.057	5.801.825	6.921.372	8.561.525	9.402.885	1.063.979	1.115.098	1.158.451	1.138.511	1.055.562	9.258.378	7.974.261	6.706.788	5.685.395	4.422.196	3.397.979	2.477.513	184.325	1.306.556	9.164.634	6.220.829	4.888.594	4.077.366	3.995.798	3.949.514	4.571.439	5.456.838	7.862.939	1.142.338	1.692.211	1.972.716	2.762.572	3.178.501	4.792.424	5.821.217	7.542.288	8.258.656	9.205.448
T	P372_22-1-1 [oral cancer sudan]@oral cancer sudan -0 [130]»636185158400000000»theOriginal	<Nothing>	P0012	4.273.241.481	2A967C01	Positive	-1	1	A	15	260.492	3.324.714	416.199	503.834	6.027.745	6.877.628	7.840.723	8.372.199	8.671.642	8.593.636	7.827.476	683.346	5.768.683	4.864.022	413.013	3.133.201	2.453.562	1.769.452	1.320.338	8.859.471	6.112.401	4.256.852	3.463.125	2.831.611	2.744.435	2.698.851	3.116.871	3.849.781	5.854.406	8.414.662	1.210.271	1.564.255	2.112.559	2.631.673	3.379.177	404.641	4.769.797	5.540.869	629.149
T	P372_22-1-1 [oral cancer sudan]@oral cancer sudan -0 [130]»636185158400000000»theOriginal	<Nothing>	P0012	4.273.241.481	2A967C01	Positive	-1	1	A	16	2.054.774	2.396.624	304.371	3.672.719	43.774	4.680.923	5.612.558	5.901.002	6.543.122	6.100.877	5.647.939	4.839.113	4.045.709	3.495.483	2.882.717	2.324.487	178.618	1.316.967	9.617.784	661.849	4.216.907	2.792.105	2.223.974	1.908.184	1.910.379	1.905.645	2.161.126	2.583.138	3.841.849	5.918.133	8.482.143	1.017.621	1.542.998	1.912.407	2.899.683	2.991.944	4.043.012	4.154.196	5.052.261
T	P372_22-1-1 [oral cancer sudan]@oral cancer sudan -0 [130]»636185158400000000»theOriginal	<Nothing>	P0012	4.273.241.481	2A967C01	Positive	-1	1	A	17	1.349.887	169.802	222.657	2.570.578	3.105.431	3.570.157	4.317.276	466.336	4.609.599	4.315.952	3.876.405	3.445.746	2.883.062	2.470.745	2.084.091	1.650.905	12.72	8.796.365	656.492	4.531.874	3.127.572	2.056.018	1.604.288	1.346.197	1.313.012	1.304.013	1.524.826	1.790.879	2.607.739	3.797.752	5.999.132	6.750.213	9.908.078	1.095.929	1.746.823	216.468	2.999.945	34.526	3.735.003
T	P372_22-1-1 [oral cancer sudan]@oral cancer sudan -0 [130]»636185158400000000»theOriginal	<Nothing>	P0012	4.273.241.481	2A967C01	Positive	-1	1	A	18	9.451.863	1.147.107	1.512.037	1.836.252	2.291.362	2.493.511	2.959.974	3.185.931	3.403.359	3.345.835	3.026.606	2.746.099	2.280.731	1.911.767	1.508.684	115.296	9.047.072	652.801	4.763.048	3.007.133	202.142	1.372.347	1.123.372	0.8854608	0.8563345	0.8459896	1.003.307	1.237.799	1.938.155	2.830.027	4.191.741	5.353.865	7.064.992	9.125.212	1.175.765	1.542.342	1.862.852	2.258.207	2.437.601
T	P372_22-1-1 [oral cancer sudan]@oral cancer sudan -0 [130]»636185158400000000»theOriginal	<Nothing>	P0012	4.273.241.481	2A967C01	Positive	-1	1	A	19	726.891	8.330.483	1.091.494	13.644	1.675.989	1.736.025	2.040.787	2.052.095	2.308.502	2.182.329	2.111.609	1.816.246	1.508.734	1.283.076	1.037.891	8.066.833	5.980.331	4.384.346	3.213.776	2.189.692	137.172	0.8756669	0.6950119	0.582516	0.5848356	0.5856061	0.6673756	0.7877014	1.223.559	1.955.392	2.938.585	3.348.882	5.293.311	6.160.656	100.075	101.955	1.534.036	1.610.076	1.894.618
T	P372_22-1-1 [oral cancer sudan]@oral cancer sudan -0 [130]»636185158400000000»theOriginal	<Nothing>	P0012	4.273.241.481	2A967C01	Positive	-1	1	A	20	4.312.082	5.408.978	6.926.528	8.599.084	1.045.144	1.238.751	1.405.607	1.552.081	1.478.413	1.411.109	1.237.956	117.513	9.795.438	85.174	6.967.822	5.549.805	4.228.775	2.905.301	2.040.156	1.343.898	0.8881497	0.5940893	0.4548687	0.3792569	0.3742026	0.3686827	0.4319694	0.5470967	0.8190385	1.226.405	1.907.682	1.892.534	2.874.146	2.879.143	5.338.274	6.881.735	9.916.945	1.113.832	1.180.188
T	P372_22-1-1 [oral cancer sudan]@oral cancer sudan -0 [130]»636185158400000000»theOriginal	<Nothing>	P0012	4.273.241.481	2A967C01	Positive	-1	1	A	21	2.783.047	3.493.794	4.785.668	5.995.047	7.795.441	8.367.492	9.737.524	939.765	1.004.999	1.028.544	9.239.694	8.088.054	6.177.619	5.548.446	4.475.775	3.392.865	2.663.222	1.873.404	1.386.599	0.825237	0.5500504	0.3633455	0.3047498	0.2420885	0.2453904	0.2400068	0.2813863	0.3317629	0.5683761	0.8276008	123.568	149.393	203.188	2.732.605	3.604.499	4.697.829	5.076.004	5.857.221	6.146.773
T	P372_22-1-1 [oral cancer sudan]@oral cancer sudan -0 [130]»636185158400000000»theOriginal	<Nothing>	P0012	4.273.241.481	2A967C01	Positive	-1	1	A	22	1.483.709	2.206.881	3.005.152	3.808.197	4.326.986	5.322.792	6.563.988	7.590.031	7.536.001	7.275.459	61.202	5.539.226	4.338.793	4.122.799	34.563	2.697.587	1.990.962	1.311.785	0.9993181	0.6841253	0.4801459	0.2895094	0.2260395	0.1940913	0.2028868	0.2032502	0.218736	0.2495646	0.3970921	0.6634105	1.099.218	1.143.973	1.915.056	2.007.865	3.512.266	3.093.565	4.853.039	4.563.885	6.044.591
T	P372_22-1-1 [oral cancer sudan]@oral cancer sudan -0 [130]»636185158400000000»theOriginal	<Nothing>	P0012	4.273.241.481	2A967C01	Positive	-1	1	A	23	1.664.022	2.282.141	2.828.027	3.126.126	3.585.425	4.328.978	5.604.094	5.546.506	547.079	5.306.333	5.220.221	5.126.592	4.338.779	3.953.416	3.186.174	2.467.186	2.002.099	1.446.055	1.057.168	0.7089094	0.4948168	0.3486386	0.2767648	0.2432687	0.246728	0.2508613	0.2901498	0.3754188	0.5668087	0.8511811	1.284.499	1.131.492	1.748.265	239.606	4.368.586	512.306	569.649	6.735.026	7.611.703
T	P372_22-1-1 [oral cancer sudan]@oral cancer sudan -0 [130]»636185158400000000»theOriginal	<Nothing>	P0012	4.273.241.481	2A967C01	Positive	-1	1	A	24	2.066.588	2.787.725	3.810.276	4.721.524	5.490.129	6.058.595	7.013.465	818.023	8.123.607	7.850.316	6.120.181	5.539.221	4.561.461	4.704.034	411.464	3.176.486	2.477.885	1.875.303	1.512.645	0.9407017	0.5985568	0.4058167	0.3571562	0.3259146	0.3406061	0.3507121	0.4107113	0.4847379	0.7815188	1.104.888	1.631.265	1.996.493	2.662.196	3.351.353	4.230.944	5.429.634	6.024.113	7.098.802	7.611.752
T	P372_22-1-1 [oral cancer sudan]@oral cancer sudan -0 [130]»636185158400000000»theOriginal	<Nothing>	P0012	4.273.241.481	2A967C01	Positive	-1	1	A	25	3.053.993	3.305.598	4.206.207	5.173.805	6.177.965	6.980.803	8.022.615	8.749.412	9.373.364	1.028.546	8.718.214	7.228.771	5.205.058	4.993.505	4.255.011	3.492.028	2.569.872	1.732.369	1.300.276	0.9054952	0.6398268	0.4054148	0.3296765	0.2969593	0.3112013	0.316686	0.3515622	0.4118912	0.6451626	1.052.438	1.677.059	1.833.862	2.843.865	304.661	5.091.197	4.403.292	6.740.258	6.484.298	8.519.843
T	P372_22-1-1 [oral cancer sudan]@oral cancer sudan -0 [130]»636185158400000000»theOriginal	<Nothing>	P0012	4.273.241.481	2A967C01	Positive	-1	1	A	26	2.528.548	2.965.482	3.602.531	4.483.305	522.789	6.530.578	7.530.551	8.749.445	8.123.621	7.850.338	6.536.243	59.301	4.907.844	4.338.456	3.522.945	2.676.489	2.123.922	1.576.007	113.403	0.7420715	0.5061553	0.3526084	0.2801983	0.2491142	0.2494128	0.2535686	0.294481	0.3737564	0.5524513	0.8242227	1.226.129	1.140.723	1.760.436	2.468.716	4.368.583	5.429.617	6.434.228	7.553.133	7.503.497
T	P372_22-1-1 [oral cancer sudan]@oral cancer sudan -0 [130]»636185158400000000»theOriginal	<Nothing>	P0012	4.273.241.481	2A967C01	Positive	-1	1	A	27	1.664.022	2.282.135	3.005.158	3.555.509	40.528	5.009.767	605.148	6.494.775	5.946.908	5.351.697	4.824.873	4.457.088	4.075.328	3.705.191	3.070.471	2.216.947	1.693.174	1.233.817	0.9527051	0.5829108	0.3567686	0.2311931	0.2046625	0.1851728	0.1883948	0.1833281	0.2072047	0.2400431	0.4170502	0.6724	1.009.872	1.148.301	1.361.632	1.655.986	2.926.806	3.653.808	5.390.244	4.844.312	604.459
T	P372_22-1-1 [oral cancer sudan]@oral cancer sudan -0 [130]»636185158400000000»theOriginal	<Nothing>	P0012	4.273.241.481	2A967C01	Positive	-1	1	A	28	1.316.711	1.654.872	2.251.664	2.835.335	3.585.435	3.969.879	5.180.337	4.694.811	5.021.708	4.487.945	4.483.798	3.635.334	2.779.913	235.108	203.166	1.602.214	1.237.686	0.8024732	0.6053894	0.3991596	0.2778833	0.1675391	0.1373464	0.123642	0.1286768	0.1262446	0.1493536	0.1606219	0.2663175	0.4161999	0.7439328	0.6625692	1.084.396	0.934917	2.036.703	1.685.552	3.093.354	265.561	3.722.507
T	P372_22-1-1 [oral cancer sudan]@oral cancer sudan -0 [130]»636185158400000000»theOriginal	<Nothing>	P0012	4.273.241.481	2A967C01	Positive	-1	1	A	29	0.7717907	1.118.355	1.474.488	1.935.115	2.318.852	2.572.218	2.756.406	2.928.725	3.125.458	3.110.464	2.610.011	2.356.391	2.007.954	1.829.239	1.477.419	1.125.669	0.9064423	0.6425723	0.442508	0.2498518	0.1670718	0.1113511	0.1063704	0.0870063	0.08650484	0.08119977	0.0943616	0.1161666	0.1769524	0.260018	0.4018249	0.5827591	0.9235166	117.892	1.533.042	1.642.813	1.802.409	1.971.919	2.126.487
T	P372_22-1-1 [oral cancer sudan]@oral cancer sudan -0 [130]»636185158400000000»theOriginal	<Nothing>	P0012	4.273.241.481	2A967C01	Positive	-1	1	A	30	0.399978	0.6114008	0.9425071	1.120.487	1.336.987	1.635.415	2.029.654	2.092.574	1.771.716	1.784.559	1.511.833	1.458.178	1.079.887	1.078.197	0.9201843	0.6901035	0.561176	0.3935933	0.3185725	0.180216	0.0990386	0.064121	0.05655386	0.05359152	0.05454809	0.05143728	0.05663398	0.05971615	0.109221	0.1871076	0.2810411	0.2946242	0.3106846	0.3804483	0.8598096	1.047.971	1.840.355	1.314.325	1.859.331
T	P372_22-1-1 [oral cancer sudan]@oral cancer sudan -0 [130]»636185158400000000»theOriginal	<Nothing>	P0012	4.273.241.481	2A967C01	Positive	-1	1	A	31	0.3303586	0.3763338	0.4760691	0.5975425	0.8155379	0.8756712	0.9380251	0.8105772	1.015.973	1.208.489	1.055.895	0.817941	0.5419872	0.6228123	0.5407527	0.3999765	0.2735863	0.1661988	0.141241	0.09705766	0.06580679	0.03677379	0.02965394	0.02727534	0.02888171	0.02815489	0.03224254	0.03122785	0.04934416	0.08404236	0.1664439	0.1142805	0.2298391	0.149776	0.4631916	0.2904147	0.6033834	0.4674768	0.7636843
T	P372_22-1-1 [oral cancer sudan]@oral cancer sudan -0 [130]»636185158400000000»theOriginal	<Nothing>	P0012	4.273.241.481	2A967C01	Positive	-1	1	A	32	0.130438	0.1511727	0.1783004	0.2080837	0.2173353	0.2957357	0.4166731	0.5766058	0.5096352	0.4585317	0.3136039	0.3677362	0.3141857	0.2995694	0.2245096	0.1448219	0.1238482	0.08024558	0.06860117	0.03347169	0.01939393	0.01220443	0.01367071	0.01106602	0.010398	0.01030396	0.01155096	0.01339778	0.03152838	0.04454341	0.06698705	0.06329956	0.08675093	0.1150142	0.1494291	0.2163068	0.2790685	0.3824642	0.3815522
T	P372_22-1-1 [oral cancer sudan]@oral cancer sudan -0 [130]»636185158400000000»theOriginal	<Nothing>	P0012	4.273.241.481	2A967C01	Positive	-1	1	A	33	0.07060461	0.04854414	0.06217512	0.09058343	0.1515334	0.1104356	0.1629992	0.1049852	0.1516025	0.1328181	0.1526512	0.1386147	0.1034583	0.09421232	0.08738006	0.05820629	0.04014379	0.02708695	0.02159444	0.01293899	0.004713035	0.002939845	0.003419952	0.003990001	0.003884008	0.00356421	0.003474904	0.003020176	0.007534119	0.01725553	0.02294916	0.01159661	0.006021937	0.006510138	0.06501224	0.07391401	0.2295637	0.110732	0.1850257
T	P372_22-1-1 [oral cancer sudan]@oral cancer sudan -0 [130]»636185158400000000»theOriginal	<Nothing>	P0012	4.273.241.481	2A967C01	Positive	-1	1	A	34	0.0105733	0.00235354	0.002350157	0.003599196	0.001960726	0.001410611	0.002261363	0.007066723	0.03024182	0.04515849	0.02693927	0.008474076	0.00418415	0.01846566	0.01934604	0.01355697	0.005988226	0.001817816	0.002809502	0.001388224	0.000981287	0.000230033	0.000278043	0.000486146	0.000733197	0.000677796	0.000352815	0.000124313	0.000478359	0.0014732	0.005736772	0.000115346	0.005301683	1.35E-06	0.0121299	1.34E-11	0.004273405	1.37E-05	0.005191256
T	P372_22-1-1 [oral cancer sudan]@oral cancer sudan -0 [130]»636185158400000000»theOriginal	<Nothing>	P0012	4.273.241.481	2A967C01	Positive	-1	1	A	35	1.34E-11	1.34E-11	1.34E-11	1.34E-11	1.34E-11	1.34E-11	1.34E-11	1.34E-11	1.34E-11	1.34E-11	1.34E-11	1.34E-11	1.34E-11	1.34E-11	1.34E-11	1.34E-11	1.34E-11	1.34E-11	1.34E-11	1.34E-11	1.34E-11	1.34E-11	1.34E-11	1.34E-11	1.34E-11	1.34E-11	1.34E-11	1.34E-11	1.34E-11	1.34E-11	1.34E-11	1.34E-11	1.34E-11	1.34E-11	1.34E-11	1.34E-11	1.34E-11	1.34E-11	1.34E-11
T	P372_22-1-1 [oral cancer sudan]@oral cancer sudan -0 [130]»636185158400000000»theOriginal	<Nothing>	P0012	4.273.241.481	2A967C01	Positive	-1	1	B	0	1.34E-11	1.34E-11	1.34E-11	1.34E-11	1.34E-11	1.34E-11	1.34E-11	1.34E-11	1.34E-11	1.34E-11	1.34E-11	1.34E-11	1.34E-11	1.34E-11	1.34E-11	1.34E-11	1.34E-11	1.34E-11	1.34E-11	2.58E-06	1.34E-11	1.34E-11	1.34E-11	7.75E-07	1.44E-06	1.34E-11	1.52E-07	2.35E-05	0.000317643	0.001026659	0.001297043	0.001342445	0.003809021	0.006822374	0.03440196	0.01103459	0.02420821	1.34E-11	1.34E-11
T	P372_22-1-1 [oral cancer sudan]@oral cancer sudan -0 [130]»636185158400000000»theOriginal	<Nothing>	P0012	4.273.241.481	2A967C01	Positive	-1	1	B	1	0.04102839	0.1515384	0.1485648	0.0638509	0.01006465	1.34E-11	1.34E-11	1.34E-11	1.34E-11	1.34E-11	1.34E-11	1.34E-11	0.006515207	0.06833052	0.1684213	0.201884	0.2243731	0.1746648	0.1409575	0.08961164	0.04549793	0.01271682	0.005066406	0.009244574	0.01600362	0.02550968	0.03420198	0.06851338	0.1254395	0.248949	0.3371033	0.4832918	0.6852438	0.8603503	1.468.462	1.340.408	1.779.862	0.8714844	0.2935019
T	P372_22-1-1 [oral cancer sudan]@oral cancer sudan -0 [130]»636185158400000000»theOriginal	<Nothing>	P0012	4.273.241.481	2A967C01	Positive	-1	1	B	2	0.757125	1.376.947	1.496.815	0.864374	0.4555002	0.3108874	0.01163784	1.34E-11	1.34E-11	1.34E-11	1.34E-11	0.00048945	0.1952205	0.4236815	0.9321841	1.018.129	1.006.451	0.6827523	0.5369334	0.4023271	0.1854017	0.08744763	0.04865893	0.05349051	0.06406339	0.07085551	0.1018585	0.2069624	0.4569511	0.8180717	1.215.865	1.591.079	2.222.762	2.658.227	4.694.557	4.511.669	8.421.499	6.053.969	6.514.251
T	P372_22-1-1 [oral cancer sudan]@oral cancer sudan -0 [130]»636185158400000000»theOriginal	<Nothing>	P0012	4.273.241.481	2A967C01	Positive	-1	1	B	3	3.077.583	3.565.167	4.435.541	4.012.094	4.748.184	5.750.824	425.778	1.347.258	0.06871459	0.008991499	0.09609869	0.747123	2.257.354	23.897	24.422	2.181.761	2.427.984	1.796.559	1.293.269	0.9444743	0.5073034	0.2452057	0.1268787	0.1072052	0.1141651	0.1289098	0.2330951	0.5761141	1.206.504	2.097.688	2.546.077	357.923	3.834.027	6.257.824	921.376	1.439.931	2.103.147	2.201.585	1.862.344
T	P372_22-1-1 [oral cancer sudan]@oral cancer sudan -0 [130]»636185158400000000»theOriginal	<Nothing>	P0012	4.273.241.481	2A967C01	Positive	-1	1	B	4	5.198.319	6.310.329	8.740.313	1.069.452	1.424.833	1.734.308	1.500.706	7.289.789	2.839.287	2.057.541	4.153.732	6.284.191	8.441.345	5.245.889	4.068.395	3.471.865	4.159.816	3.269.948	24.121	1.628.482	0.9327729	0.4056547	0.2027303	0.1881172	0.2234047	0.282986	0.4608796	0.9418173	1.853.128	3.354.512	447.076	5.650.825	6.504.054	9.068.824	157.854	2.111.729	3.915.746	3.672.836	4.421.496
T	P372_22-1-1 [oral cancer sudan]@oral cancer sudan -0 [130]»636185158400000000»theOriginal	<Nothing>	P0012	4.273.241.481	2A967C01	Positive	-1	1	B	5	6.787.241	880.958	1.217.361	1.977.955	2.829.574	4.423.449	3.676.067	256.868	1.137.564	1.193.869	1.500.602	1.875.715	1.872.119	1.033.014	7.626.874	5.734.138	5.949.595	4.356.287	3.258.716	2.223.621	1.232.242	0.5295748	0.2651952	0.2679779	0.3655311	0.4370753	0.6393306	1.228.286	2.357.084	4.271.096	595.788	7.464.621	8.625.061	1.199.803	2.064.383	3.008.632	4.904.354	5.244.333	589.061
T	P372_22-1-1 [oral cancer sudan]@oral cancer sudan -0 [130]»636185158400000000»theOriginal	<Nothing>	P0012	4.273.241.481	2A967C01	Positive	-1	1	B	6	1.012.832	1.302.742	1.648.687	2.478.378	3.954.959	6.507.076	6.928.513	6.117.707	4.015.079	4.024.171	3.657.072	3.202.038	2.365.922	1.242.691	1.002.806	7.564.757	72.868	5.339.404	3.956.536	2.846.725	1.567.193	0.7389768	0.3906688	0.3556243	0.4518205	0.5262183	0.8175703	158.396	3.161.173	5.374.973	7.552.061	9.906.977	1.146.084	1.552.416	2.799.112	3.930.204	6.944.048	6.549.217	9.682.844
T	P372_22-1-1 [oral cancer sudan]@oral cancer sudan -0 [130]»636185158400000000»theOriginal	<Nothing>	P0012	4.273.241.481	2A967C01	Positive	-1	1	B	7	1.296.034	1.668.218	2.110.603	2.918.704	4.510.084	6.802.653	8.198.199	9.016.566	8.284.689	7.856.633	6.071.256	4.146.508	283.049	1.465.732	1.262.327	9.754.364	9.105.167	6.375.051	4.807.345	3.613.904	2.060.201	1.058.064	0.5813044	0.4915266	0.5641928	0.6346192	100.051	2.063.871	4.041.588	64.672	8.990.214	1.146.213	150.229	1.919.254	3.420.681	522.265	8.729.769	8.740.932	1.073.152
T	P372_22-1-1 [oral cancer sudan]@oral cancer sudan -0 [130]»636185158400000000»theOriginal	<Nothing>	P0012	4.273.241.481	2A967C01	Positive	-1	1	B	8	1.739.266	2.042.857	2.526.686	3.438.435	5.398.206	8.050.269	1.138.337	1.371.884	1.527.483	1.493.025	1.099.897	6.167.987	3.276.849	1.718.168	1.496.194	1.143.138	9.966.026	7.119.573	5.373.055	4.038.974	22.212	1.196.589	0.6714424	0.5736411	0.6314979	0.6935715	1.074.357	2.236.157	4.429.945	7.030.253	9.495.459	127.948	1.570.204	2.127.169	3.387.324	5.175.811	8.249.139	8.656.917	1.146.184
T	P372_22-1-1 [oral cancer sudan]@oral cancer sudan -0 [130]»636185158400000000»theOriginal	<Nothing>	P0012	4.273.241.481	2A967C01	Positive	-1	1	B	9	1.506.221	1.851.733	2.330.322	3.337.833	5.566.384	8.434.331	1.315.371	1.843.546	2.298.818	2.231.345	1.464.221	73.173	3.418.213	1.511.833	1.198.644	8.872.713	8.205.506	5.708.331	4.226.789	3.011.655	1.635.175	0.7577056	0.4098442	0.3732961	0.4592233	0.5201465	0.806537	1.554.013	2.998.497	5.065.094	7.010.994	8.763.666	108.039	1.416.698	2.610.419	412.801	7.550.266	7.805.828	1.223.249
T	P372_22-1-1 [oral cancer sudan]@oral cancer sudan -0 [130]»636185158400000000»theOriginal	<Nothing>	P0012	4.273.241.481	2A967C01	Positive	-1	1	B	10	9.677.764	1.271.505	1.609.772	2.531.757	4.330.545	7.387.721	1.233.025	1.806.414	2.323.666	2.255.728	1.447.165	6.697.426	2.894.364	1.205.361	8.839.288	6.259.901	6.108.438	4.335.859	3.166.772	2.106.296	1.142.213	0.5135432	0.2577699	0.2488629	0.321269	0.4012368	0.5997944	107.662	2.036.936	3.570.511	4.882.577	648.619	7.141.646	1.028.153	1.703.636	260.904	4.568.805	5.483.128	8.142.625
T	P372_22-1-1 [oral cancer sudan]@oral cancer sudan -0 [130]»636185158400000000»theOriginal	<Nothing>	P0012	4.273.241.481	2A967C01	Positive	-1	1	B	11	6.116.858	828.848	1.195.305	2.048.035	3.814.592	6.507.021	1.024.708	148.626	1.889.198	1.992.059	1.319.487	6.449.038	2.616.669	9.337.149	563.451	3.889.671	4.242.479	3.139.232	2.238.377	1.507.369	0.8527942	0.381613	0.1833624	0.1600528	0.1789029	0.22082	0.380841	0.8039289	1.571.712	2.715.028	3.293.473	4.062.243	4.369.359	656.628	1.164.575	1.648.437	3.515.055	4.018.702	7.388.919
T	P372_22-1-1 [oral cancer sudan]@oral cancer sudan -0 [130]»636185158400000000»theOriginal	<Nothing>	P0012	4.273.241.481	2A967C01	Positive	-1	1	B	12	4.822.212	6.034.635	8.728.143	131.762	2.749.951	5.145.957	7.770.678	1.083.715	1.330.225	1.452.117	1.012.139	5.027.228	2.125.707	6.551.617	3.500.297	2.280.292	2.719.493	1.926.171	1.403.548	0.9782791	0.5257515	0.2523684	0.129102	0.1101756	0.1172928	0.1381776	0.2321582	0.532138	1.083.293	1.831.304	2.220.257	2.946.661	3.339.608	5.380.663	8.256.394	1.374.107	258.973	3.557.295	5.015.643
T	P372_22-1-1 [oral cancer sudan]@oral cancer sudan -0 [130]»636185158400000000»theOriginal	<Nothing>	P0012	4.273.241.481	2A967C01	Positive	-1	1	B	13	3.576.005	4.574.995	6.525.631	8.512.611	169.249	384.007	6.037.813	89.131	9.233.952	1.064.626	7.596.837	3.989.681	1.492.664	4.409.549	2.541.136	1.915.534	1.896.263	1.354.839	0.9389778	0.7010068	0.346816	0.178501	0.09188136	0.08354755	0.0894642	0.08787344	0.1325686	0.2887433	0.6686357	1.166.894	1.550.913	1.902.792	2.496.544	347.631	6.227.468	8.777.523	2.183.687	2.657.031	468.642
T	P372_22-1-1 [oral cancer sudan]@oral cancer sudan -0 [130]»636185158400000000»theOriginal	<Nothing>	P0012	4.273.241.481	2A967C01	Positive	-1	1	B	14	2.628.228	285.141	3.788.402	4.740.226	1.057.103	2.588.346	3.733.487	5.468.135	5.430.326	6.373.037	4.488.508	2.336.439	9.948.472	3.127.376	1.907.463	1.318.716	1.270.042	0.8598928	0.6288515	0.4693164	0.2343212	0.121194	0.06844021	0.06710401	0.07449143	0.07545131	0.1090645	0.2231335	0.427518	0.7176706	0.9829988	1.447.319	1.887.189	2.731.121	4.689.606	7.850.311	1.613.533	2.175.459	273.193
T	P372_22-1-1 [oral cancer sudan]@oral cancer sudan -0 [130]»636185158400000000»theOriginal	<Nothing>	P0012	4.273.241.481	2A967C01	Positive	-1	1	B	15	1.266.944	194.474	2.570.178	2.540.664	6.023.947	1.584.158	2.543.593	3.565.731	3.502.715	4.384.399	3.273.347	1.726.166	607.912	1.784.571	1.278.356	0.9240656	0.8991278	0.5555952	0.4625065	0.3145288	0.1437629	0.05823965	0.03446181	0.04344689	0.05522955	0.05996646	0.08324019	0.1502875	0.2782228	0.5179362	0.7071286	0.8576582	1.226.955	153.052	3.471.853	4.163.611	1.309.513	1.619.366	2.998.413
T	P372_22-1-1 [oral cancer sudan]@oral cancer sudan -0 [130]»636185158400000000»theOriginal	<Nothing>	P0012	4.273.241.481	2A967C01	Positive	-1	1	B	16	0.7571171	1.463.947	1.947.022	1.631.014	3.987.838	1.061.744	1.625.276	2.077.105	1.865.673	232.452	1.845.124	1.041.907	401.745	1.148.876	0.7853816	0.6609973	0.6311591	0.4129529	0.3460766	0.218602	0.0995122	0.03535506	0.01879604	0.02523625	0.03908161	0.04795011	0.0653763	0.1118401	0.1968718	0.3589492	0.4873564	0.5006475	0.7135662	1.115.682	2.719.929	3.826.666	8.150.498	1.193.966	1.629.945
T	P372_22-1-1 [oral cancer sudan]@oral cancer sudan -0 [130]»636185158400000000»theOriginal	<Nothing>	P0012	4.273.241.481	2A967C01	Positive	-1	1	B	17	0.4413733	1.129.773	1.346.339	0.8539119	1.933.801	5.989.785	11.109	1.423.839	1.173.064	1.457.985	1.150.246	6.619.019	2.182.792	0.5900843	0.4683384	0.4024941	0.4274592	0.3030634	0.2542719	0.1516689	0.0649438	0.02094832	0.008981124	0.01610295	0.02512903	0.0345753	0.04484428	0.08042393	0.1554904	0.2795696	0.3291899	0.3552131	0.4876746	0.6462028	1.912.783	2.037.236	6.699.055	868.263	1.703.777
T	P372_22-1-1 [oral cancer sudan]@oral cancer sudan -0 [130]»636185158400000000»theOriginal	<Nothing>	P0012	4.273.241.481	2A967C01	Positive	-1	1	B	18	0.2521833	0.8076825	0.9855657	0.5831745	1.215.833	3.830.885	7.657.751	8.754.917	7.242.524	8.666.635	7.959.571	4.545.786	1.527.631	0.4478073	0.3542671	0.3104282	0.302485	0.2238948	0.1887754	0.1140531	0.05420594	0.01354212	0.005652104	0.01007998	0.01781098	0.02752309	0.03562124	0.06213077	0.1074376	0.2061895	0.2317066	0.2093437	0.336036	0.3570896	1.127.481	0.891912	3.624.541	4.974.135	1.057.947
T	P372_22-1-1 [oral cancer sudan]@oral cancer sudan -0 [130]»636185158400000000»theOriginal	<Nothing>	P0012	4.273.241.481	2A967C01	Positive	-1	1	B	19	0.1097147	0.5415903	0.6183286	0.3731561	0.6731709	327.233	5.738.817	6.054.716	4.617.131	4.569.784	4.107.157	1.783.328	0.7874709	0.3275142	0.2766585	0.2488794	0.236908	0.1625704	0.1230453	0.07171965	0.03865268	0.01174598	0.004524933	0.007539765	0.01085805	0.01809079	0.02454131	0.05167424	0.08647354	0.1513388	0.1467185	0.1660487	0.2632057	0.3542917	0.7338234	0.7832873	2.106.119	4.207.757	6.680.763
T	P372_22-1-1 [oral cancer sudan]@oral cancer sudan -0 [130]»636185158400000000»theOriginal	<Nothing>	P0012	4.273.241.481	2A967C01	Positive	-1	1	B	20	0.0700399	0.3776776	0.3582121	0.2232023	0.3515201	2.197.704	4.287.889	4.446.836	3.735.806	3.403.548	3.374.168	116.291	0.4965893	0.1829509	0.1817421	0.1476384	0.1465926	0.1136798	0.0817169	0.04430579	0.02338963	0.006730998	0.002109553	0.00388226	0.006270553	0.01175496	0.0149713	0.03239907	0.06155249	0.1084071	0.0900337	0.08155103	0.1232104	0.193941	0.652771	0.51867	2.202.406	2.737.817	6.926.031
T	P372_22-1-1 [oral cancer sudan]@oral cancer sudan -0 [130]»636185158400000000»theOriginal	<Nothing>	P0012	4.273.241.481	2A967C01	Positive	-1	1	B	21	0.064503	0.2983152	0.3019195	0.2211973	0.2589461	1.292.611	2.154.404	2.620.691	2.215.612	2.405.855	2.113.772	0.8267087	0.3140266	0.1450668	0.1437537	0.1220728	0.1165121	0.08354943	0.06144159	0.03418363	0.01953486	0.005679319	0.00210247	0.003555892	0.004947756	0.008138689	0.01083513	0.02289308	0.04307231	0.07092381	0.05661259	0.04023309	0.09483345	0.1339892	0.4126315	0.1989326	1.094.982	1.115.761	3.342.588
T	P372_22-1-1 [oral cancer sudan]@oral cancer sudan -0 [130]»636185158400000000»theOriginal	<Nothing>	P0012	4.273.241.481	2A967C01	Positive	-1	1	B	22	0.04960662	0.2181238	0.2330016	0.1512396	0.1533931	0.8508832	1.595.231	226.024	1.685.514	1.468.633	0.9802734	0.3631848	0.1786682	0.1241188	0.1249941	0.1044561	0.09612326	0.07462307	0.0527058	0.02681569	0.01416669	0.003674019	0.001267851	0.002557991	0.004052541	0.006883428	0.009059851	0.02034155	0.04056031	0.06226613	0.05161399	0.05065329	0.09606725	0.1476501	0.2469214	0.169323	0.3425779	0.6935095	1.130.225
T	P372_22-1-1 [oral cancer sudan]@oral cancer sudan -0 [130]»636185158400000000»theOriginal	<Nothing>	P0012	4.273.241.481	2A967C01	Positive	-1	1	B	23	0.04518658	0.1949101	0.212567	0.1497072	0.1304032	0.6364319	1.091.465	1.666.501	1.326.111	1.296.237	0.9131809	0.3737823	0.1706743	0.1145339	0.1052727	0.09067287	0.07553264	0.06067381	0.04377849	0.02528616	0.01314924	0.003541166	0.001155522	0.002466572	0.004050429	0.0077696	0.01109356	0.0219412	0.03981915	0.06125759	0.05049933	0.03630159	0.09819838	0.1466413	0.4228192	0.1801516	0.9743282	1.029.883	3.126.891
T	P372_22-1-1 [oral cancer sudan]@oral cancer sudan -0 [130]»636185158400000000»theOriginal	<Nothing>	P0012	4.273.241.481	2A967C01	Positive	-1	1	B	24	0.04102771	0.1687056	0.1766863	0.1094221	0.111885	0.6777269	1.390.805	1.999.985	1.588.453	122.877	0.7839477	0.2701933	0.1441999	0.1082196	0.08336426	0.06437397	0.05288223	0.04872485	0.03328842	0.01750413	0.009069663	0.002808273	0.001049795	0.001908584	0.003171432	0.005620865	0.008262328	0.01741494	0.03576513	0.05261934	0.04244372	0.0400014	0.07916598	0.136102	0.2729903	0.2072365	0.4731581	0.8713152	1.592.302
T	P372_22-1-1 [oral cancer sudan]@oral cancer sudan -0 [130]»636185158400000000»theOriginal	<Nothing>	P0012	4.273.241.481	2A967C01	Positive	-1	1	B	25	0.02389475	0.1035975	0.1224008	0.08967622	0.09561351	0.5609741	1.055.819	1.666.509	1.326.112	1.296.245	0.9131922	0.3528012	0.1446778	0.08095366	0.05680889	0.04087816	0.02946342	0.03191007	0.02217332	0.01397894	0.006441145	0.002076186	0.000535322	0.001046028	0.001942288	0.003560307	0.005469897	0.01116356	0.02485374	0.03782059	0.03075505	0.01911157	0.05426658	0.06647243	0.220125	0.07392801	0.5779858	0.6192105	2.337.318
T	P372_22-1-1 [oral cancer sudan]@oral cancer sudan -0 [130]»636185158400000000»theOriginal	<Nothing>	P0012	4.273.241.481	2A967C01	Positive	-1	1	B	26	0.01861689	0.07111558	0.07963937	0.06313048	0.0844632	0.4724737	0.7979225	1.317.711	1.022.064	0.8077752	0.4398599	0.1558625	0.1030768	0.07801016	0.05126407	0.0382185	0.02317447	0.02610092	0.01449986	0.008878787	0.003688777	0.001300994	0.000410823	0.000731646	0.001060102	0.001542098	0.00230211	0.006116245	0.01471414	0.02419676	0.02004162	0.02148337	0.04374048	0.07804466	0.1424999	0.09789988	0.2502379	0.553179	1.169.856
T	P372_22-1-1 [oral cancer sudan]@oral cancer sudan -0 [130]»636185158400000000»theOriginal	<Nothing>	P0012	4.273.241.481	2A967C01	Positive	-1	1	B	27	0.01220085	0.04491808	0.0507501	0.04016981	0.06251688	0.306643	0.6451305	0.994547	0.8218591	0.6483063	0.4249829	0.1663693	0.07912754	0.04600239	0.03386	0.0245038	0.01352717	0.01449413	0.009061375	0.006343146	0.002749657	0.000896604	0.000280369	0.000583523	0.00066093	0.000879374	0.000992351	0.003225446	0.008142177	0.01544199	0.01372822	0.009036297	0.03290933	0.03946691	0.1447377	0.03893031	0.327214	0.2335753	1.343.874
T	P372_22-1-1 [oral cancer sudan]@oral cancer sudan -0 [130]»636185158400000000»theOriginal	<Nothing>	P0012	4.273.241.481	2A967C01	Positive	-1	1	B	28	0.008837624	0.02436945	0.02693661	0.02212804	0.04460462	0.2158905	0.4009914	0.5381098	0.5041448	0.3535252	0.2114592	0.05514534	0.04269928	0.03987795	0.02877075	0.01822103	0.01027795	0.01158013	0.005645838	0.003742311	0.001365002	0.000635839	0.000149759	0.000345642	0.000556827	0.000671499	0.000894734	0.00270241	0.006134495	0.007887621	0.005067396	0.007006886	0.01714424	0.02912392	0.04894838	0.02552838	0.08730849	0.1944372	0.4446299
T	P372_22-1-1 [oral cancer sudan]@oral cancer sudan -0 [130]»636185158400000000»theOriginal	<Nothing>	P0012	4.273.241.481	2A967C01	Positive	-1	1	B	29	0.004024117	0.01944898	0.01931781	0.01553593	0.02139422	0.1283274	0.2985853	0.3372426	0.3793387	0.3115551	0.2741141	0.07164028	0.03163055	0.02638549	0.02209717	0.01254891	0.004614948	0.005339609	0.00292088	0.002617683	0.0008916	0.00049091	9.69E-05	0.000198508	0.000218037	0.000470536	0.000761915	0.001959544	0.003399413	0.004103622	0.0030022	0.001465027	0.0143055	0.01727221	0.06929988	0.01339478	0.1806318	0.1001294	0.6307011
T	P372_22-1-1 [oral cancer sudan]@oral cancer sudan -0 [130]»636185158400000000»theOriginal	<Nothing>	P0012	4.273.241.481	2A967C01	Positive	-1	1	B	30	0.001834986	0.01074808	0.01141278	0.008182733	0.01550272	0.0832193	0.136541	0.1493927	0.1963988	0.1460419	0.1509231	0.02776704	0.02585462	0.01339374	0.01237451	0.006374581	0.002906984	0.002923609	0.001844969	0.001785397	0.000736907	0.000423848	8.56E-05	0.000166052	0.000201017	0.000308043	0.000565881	0.001089059	0.001527043	0.002042884	0.001565186	0.000275686	0.003759854	0.002644154	0.02231682	0.000855487	0.0428669	0.00904741	0.1633208
T	P372_22-1-1 [oral cancer sudan]@oral cancer sudan -0 [130]»636185158400000000»theOriginal	<Nothing>	P0012	4.273.241.481	2A967C01	Positive	-1	1	B	31	0.002445754	0.006931555	0.006289691	0.003806075	0.006793824	0.03341222	0.1259317	0.1186829	0.19482	0.1019575	0.09261517	0.009732746	0.005669862	0.005913267	0.007702233	0.002621124	0.000930887	0.000966697	0.000734182	0.000852093	0.00028044	0.000218555	3.00E-05	9.86E-05	0.000123821	0.00013879	0.000142727	0.000450912	0.000911343	0.001052473	0.000587139	0.000315592	0.000460633	0.00073895	0.001918959	0.000725515	0.000671835	0.001502401	0.002797266
T	P372_22-1-1 [oral cancer sudan]@oral cancer sudan -0 [130]»636185158400000000»theOriginal	<Nothing>	P0012	4.273.241.481	2A967C01	Positive	-1	1	B	32	0.001330463	0.00319823	0.002486858	0.000653069	0.00267852	0.01080602	0.02419132	0.01149037	0.02255158	0.02712788	0.03485651	0.007294944	0.002759548	0.002139908	0.002184746	0.000897595	0.000542993	0.000485869	0.000349491	0.000302234	0.000113445	0.00010127	9.98E-06	3.26E-05	3.88E-05	3.30E-05	3.86E-05	6.44E-05	0.000109595	0.000120433	0.000131502	1.34E-11	0.000652735	6.94E-05	0.005435675	1.34E-11	0.01664798	0.000401187	0.07489507
T	P372_22-1-1 [oral cancer sudan]@oral cancer sudan -0 [130]»636185158400000000»theOriginal	<Nothing>	P0012	4.273.241.481	2A967C01	Positive	-1	1	B	33	0.000201247	0.000864267	0.000993606	0.000162214	0.000770897	0.004041469	0.02030007	0.01789925	0.02931538	0.01956943	0.01343533	0.002046796	0.000992529	0.001635992	0.001340728	0.00072603	0.000238778	0.000246177	6.07E-05	8.77E-05	2.83E-05	4.67E-05	9.99E-06	1.51E-05	1.52E-05	1.30E-06	1.72E-06	1.68E-05	0.000192616	0.000337102	0.000175458	5.74E-05	8.35E-05	0.000282584	0.000374039	1.40E-05	1.34E-11	1.34E-11	1.34E-11
T	P372_22-1-1 [oral cancer sudan]@oral cancer sudan -0 [130]»636185158400000000»theOriginal	<Nothing>	P0012	4.273.241.481	2A967C01	Positive	-1	1	B	34	0.000201245	0.00031901	0.000197044	5.08E-05	7.72E-05	0.000160845	1.26E-05	1.34E-11	1.01E-10	0.002847968	0.005380594	0.003807755	0.000192051	7.56E-05	0.000105543	0.000114792	3.33E-05	1.80E-05	5.56E-06	1.90E-05	5.63E-06	7.69E-06	3.64E-07	3.64E-07	1.48E-06	8.15E-07	2.58E-06	1.05E-07	1.32E-08	1.34E-11	3.08E-06	1.34E-11	2.15E-05	1.34E-11	0.001309921	1.34E-11	0.003121737	1.34E-11	0.02433871
T	P372_22-1-1 [oral cancer sudan]@oral cancer sudan -0 [130]»636185158400000000»theOriginal	<Nothing>	P0012	4.273.241.481	2A967C01	Positive	-1	1	B	35	1.34E-11	1.34E-11	1.34E-11	1.34E-11	1.34E-11	1.34E-11	1.34E-11	1.34E-11	1.34E-11	1.34E-11	1.34E-11	1.34E-11	1.34E-11	1.34E-11	1.34E-11	1.34E-11	1.34E-11	1.34E-11	1.34E-11	1.34E-11	1.34E-11	1.34E-11	1.34E-11	1.34E-11	1.34E-11	1.34E-11	1.34E-11	1.34E-11	1.34E-11	1.34E-11	1.34E-11	1.34E-11	1.34E-11	1.34E-11	1.34E-11	1.34E-11	1.34E-11	1.34E-11	1.34E-11
T	P372_22-1-1 [oral cancer sudan]@oral cancer sudan -0 [130]»636185158400000000»theOriginal	<Nothing>	P0012	4.273.241.481	2A967C01	Positive	-1	1	C	0	1.34E-11	1.34E-11	1.34E-11	1.34E-11	1.34E-11	1.34E-11	1.34E-11	1.34E-11	1.34E-11	1.34E-11	1.34E-11	1.34E-11	1.34E-11	1.34E-11	1.34E-11	1.34E-11	1.34E-11	0.01865227	0.3481678	0.8770051	1.076.074	0.8931853	0.6766752	0.5583263	0.5091094	0.4877608	0.5854883	0.6915886	0.817921	0.7908458	0.6035693	0.1810117	0.04183721	1.34E-11	1.34E-11	1.34E-11	1.34E-11	1.34E-11	1.34E-11
T	P372_22-1-1 [oral cancer sudan]@oral cancer sudan -0 [130]»636185158400000000»theOriginal	<Nothing>	P0012	4.273.241.481	2A967C01	Positive	-1	1	C	1	1.713.149	1.090.767	0.6986329	0.4553685	0.3504483	0.201265	0.2031918	0.1736257	0.2500496	0.3927554	0.7675433	1.797.268	3.495.435	5.758.075	7.756.272	9.800.232	1.347.962	1.904.646	2.463.723	2.528.748	2.061.467	1.392.976	9.615.055	7.138.085	6.947.811	7.019.523	8.667.279	1.088.783	1.513.135	1.974.397	2.208.629	2.039.594	169.439	1.374.175	1.496.177	1.355.108	1.415.061	1.077.901	1.131.099
T	P372_22-1-1 [oral cancer sudan]@oral cancer sudan -0 [130]»636185158400000000»theOriginal	<Nothing>	P0012	4.273.241.481	2A967C01	Positive	-1	1	C	2	3.273.117	3.012.045	278.414	2.527.385	2.576.653	2.464.888	2.626.968	2.546.914	2.698.905	311.656	3.446.935	4.145.425	4.475.082	5.072.369	5.424.857	580.152	6.261.791	6.813.827	7.137.498	6.756.453	5.295.507	3.526.717	2.379.163	1.725.188	1.628.144	1.624.032	2.056.834	2.764.303	4.067.035	5.364.515	639.636	680.224	696.782	6.837.978	6.845.551	7.077.753	7.324.517	7.277.634	7.285.361
T	P372_22-1-1 [oral cancer sudan]@oral cancer sudan -0 [130]»636185158400000000»theOriginal	<Nothing>	P0012	4.273.241.481	2A967C01	Positive	-1	1	C	3	9.732.812	1.005.671	1.059.346	107.206	1.114.687	1.125.448	1.233.603	1.321.885	1.402.701	1.482.758	1.530.634	1.583.068	1.566.664	1.624.014	1.644.844	1.640.486	1.598.218	160.851	1.612.356	1.485.377	1.141.314	760.779	525.155	3.921.707	3.767.413	372.536	4.660.071	6.041.713	8.806.853	1.207.584	1.506.974	1.604.591	1.779.973	1.770.818	1.956.794	1.889.453	2.068.942	209.034	2.294.033
T	P372_22-1-1 [oral cancer sudan]@oral cancer sudan -0 [130]»636185158400000000»theOriginal	<Nothing>	P0012	4.273.241.481	2A967C01	Positive	-1	1	C	4	2.128.652	2.300.659	2.439.059	2.463.173	2.553.417	2.696.913	292.366	301.65	3.033.132	3.120.031	3.257.221	3.362.683	3.350.928	3.227.886	3.080.152	2.905.521	2.766.409	2.655.475	2.518.142	2.204.371	1.639.857	1.080.813	736.853	5.468.291	5.270.369	526.716	6.639.574	8.841.799	1.313.412	1.869.814	2.335.742	2.482.938	2.524.344	2.625.899	3.252.121	382.025	4.648.304	5.092.399	5.783.341
T	P372_22-1-1 [oral cancer sudan]@oral cancer sudan -0 [130]»636185158400000000»theOriginal	<Nothing>	P0012	4.273.241.481	2A967C01	Positive	-1	1	C	5	2.092.675	2.694.304	3.369.223	4.032.187	5.008.767	5.823.337	6.596.744	6.980.939	7.267.566	7.073.594	6.786.705	6.173.638	5.627.202	4.797.214	4.007.292	3.161.252	2.269.606	1.512.095	9.565.453	6.489.698	4.565.779	3.399.388	2.847.477	2.588.052	2.754.194	2.946.763	3.629.707	4.804.406	6.999.631	1.034.513	1.468.918	2.033.442	2.699.897	3.415.931	4.219.789	5.139.523	6.151.536	7.168.006	7.927.885
T	P372_22-1-1 [oral cancer sudan]@oral cancer sudan -0 [130]»636185158400000000»theOriginal	<Nothing>	P0012	4.273.241.481	2A967C01	Positive	-1	1	C	6	2.641.544	3.612.691	4.661.329	5.693.915	6.948.262	8.140.569	9.402.161	1.002.136	1.024.072	9.901.556	9.484.958	8.700.662	7.743.863	6.604.601	550.253	4.297.127	3.004.204	1.968.218	1.232.553	8.206.958	5.463.191	3.916.157	31.946	2.911.374	3.109.937	3.359.204	4.137.946	5.441.346	8.206.479	1.275.733	1.867.495	2.514.423	3.505.974	444.125	6.014.359	7.096.063	8.908.167	9.960.012	1.135.972
T	P372_22-1-1 [oral cancer sudan]@oral cancer sudan -0 [130]»636185158400000000»theOriginal	<Nothing>	P0012	4.273.241.481	2A967C01	Positive	-1	1	C	7	3.726.057	5.123.213	663.729	8.159.562	9.913.945	1.161.744	1.313.769	1.412.406	1.435.377	1.408.186	1.332.614	1.235.198	1.100.996	9.389.561	7.744.511	6.105.534	4.383.684	2.896.408	1.776.365	1.131.454	7.363.691	5.105.235	4.113.568	3.634.774	3.851.986	412.876	521.952	7.139.973	111.249	1.716.772	2.552.244	354.97	4.802.879	6.190.481	7.799.747	9.601.288	1.161.829	1.375.762	1.545.972
T	P372_22-1-1 [oral cancer sudan]@oral cancer sudan -0 [130]»636185158400000000»theOriginal	<Nothing>	P0012	4.273.241.481	2A967C01	Positive	-1	1	C	8	5.140.161	6.845.256	885.697	1100.02	1.348.957	1.548.604	1.747.362	1.841.413	1.912.416	1.867.202	1.783.173	1.631.566	1.453.537	1.227.597	1.005.928	7.819.627	5.550.012	3.589.235	2.201.096	1.394.276	8.939.061	5.990.356	469.704	4.142.422	4.351.872	462.681	5.816.292	7.854.801	1.219.472	1.921.174	2.942.535	399.662	5.587.308	7.341.198	990.436	1.216.633	1.461.959	1.687.989	1.877.174
T	P372_22-1-1 [oral cancer sudan]@oral cancer sudan -0 [130]»636185158400000000»theOriginal	<Nothing>	P0012	4.273.241.481	2A967C01	Positive	-1	1	C	9	4.717.557	6.626.839	873.295	1.076.566	1.317.208	1.509.349	1.717.314	1.791.162	1.825.412	1.735.048	1.632.214	1.446.809	1.244.572	9.992.213	7.827.144	5.617.982	3.646.449	2.114.996	1.155.224	6.697.132	4.178.073	2.914.341	2.414.827	2.207.601	2.380.379	2.549.135	3.212.757	4.350.714	6.957.263	1.109.299	1.732.049	2.526.625	3.618.273	4.940.311	6.674.399	8.569.262	1.066.974	1.264.388	1.438.451
T	P372_22-1-1 [oral cancer sudan]@oral cancer sudan -0 [130]»636185158400000000»theOriginal	<Nothing>	P0012	4.273.241.481	2A967C01	Positive	-1	1	C	10	300.217	4.379.079	5.949.152	7.683.393	9.801.068	1.172.522	1352.63	1.412.532	1.435.505	1.342.561	1.262.079	1.106.104	9.379.786	7.288.003	5.479.073	3.754.371	2.218.211	1.127.334	5.431.046	3.165.882	2.142.651	1.647.901	146.369	1.414.647	1.563.111	1.691.154	2.091.889	279.789	4.286.544	6.874.426	1.099.214	1.717.791	258.554	3.649.013	5.037.936	6.632.429	8.477.296	1025.42	1.171.395
T	P372_22-1-1 [oral cancer sudan]@oral cancer sudan -0 [130]»636185158400000000»theOriginal	<Nothing>	P0012	4.273.241.481	2A967C01	Positive	-1	1	C	11	1.886.577	2.989.883	4.333.881	5.758.406	7.424.842	8.978.933	1.051.881	1.111.374	1.125.826	1.044.518	9.709.975	8.338.043	6.932.657	5.289.545	3.841.008	2.476.771	1.317.257	6.075.429	2.742.189	1.614.193	1.138.916	9.439.576	9.118.081	9.344.575	1.047.949	1.138.959	1.389.497	179.412	2.787.601	4.564.031	7.323.398	1.097.514	1.792.383	2.564.874	3.883.894	4.888.188	663.526	7.875.145	9.445.612
T	P372_22-1-1 [oral cancer sudan]@oral cancer sudan -0 [130]»636185158400000000»theOriginal	<Nothing>	P0012	4.273.241.481	2A967C01	Positive	-1	1	C	12	1.607.083	2.444.554	3.342.301	4.185.327	5.209.081	5.927.777	6.591.782	6.824.202	7.101.357	6.689.858	6.424.265	574.736	5.329.095	4.458.901	380.317	3.075.757	2.419.152	1.819.821	1.293.762	845.837	4.744.169	2.383.502	1.387.489	9.109.648	8.755.967	8.885.327	1.268.329	1.974.879	3.574.969	63.52	102.175	1.494.376	2.025.172	2.588.867	3.254.381	400.04	4.707.495	5.337.084	5.860.851
T	P372_22-1-1 [oral cancer sudan]@oral cancer sudan -0 [130]»636185158400000000»theOriginal	<Nothing>	P0012	4.273.241.481	2A967C01	Positive	-1	1	C	13	178.958	240.238	3.016.211	3.532.795	4.163.955	4.676.087	5.117.342	5.382.107	5.593.539	5.409.224	5.123.218	4.466.207	4.005.064	3.379.409	2.900.753	2.356.495	1.768.249	1.303.285	9.027.654	5.888.636	318.029	1.554.712	8.724.176	6.070.671	6.027.513	6.242.238	8.329.627	127.175	2.406.266	4.467.017	7.528.595	1.065.012	1.539.471	190.237	2.598.171	2.987.468	3.809.464	4.246.851	486.39
T	P372_22-1-1 [oral cancer sudan]@oral cancer sudan -0 [130]»636185158400000000»theOriginal	<Nothing>	P0012	4.273.241.481	2A967C01	Positive	-1	1	C	14	1.334.802	1.850.516	2.322.925	275.883	316.517	3.633.968	4.011.847	418.052	4.225.372	4.097.479	3.922.512	3.482.911	3.064.276	2.538.139	2.115.283	1.706.014	1.300.865	9.514.921	6.305.709	3.900.112	2.078.257	1.034.533	5.970.612	4.104.301	3.926.632	3.966.791	5.548.189	8.980.786	1.746.963	3.214.254	5.387.601	804.632	1.124.528	1.453.418	1.898.913	2.295.228	2.724.927	3.153.462	3.551.198
T	P372_22-1-1 [oral cancer sudan]@oral cancer sudan -0 [130]»636185158400000000»theOriginal	<Nothing>	P0012	4.273.241.481	2A967C01	Positive	-1	1	C	15	1.055.763	1.324.444	1.708.476	2.064.484	2.452.901	2.774.806	3.184.615	3.375.924	3.305.253	312.633	2.944.126	261.224	2.290.319	1.920.087	163.851	1.273.189	9.364.196	672.618	453.777	2.820.334	144.285	6.741.301	3.732.375	2.614.027	2.642.467	2.742.525	3.804.208	5.854.913	1.146.664	2.222.084	3.956.292	5.682.817	8.352.557	1.058.599	1.486.234	1.700.997	214.295	240.874	2.791.835
T	P372_22-1-1 [oral cancer sudan]@oral cancer sudan -0 [130]»636185158400000000»theOriginal	<Nothing>	P0012	4.273.241.481	2A967C01	Positive	-1	1	C	16	7.217.537	9.979.786	1.302.008	1.551.021	1.840.455	2.133.888	2.479.298	2.690.612	2.541.309	2.409.374	2.157.403	2.005.572	1.755.689	147.14	1.203.862	9.171.686	6.884.699	4.982.332	3.282.412	1.930.317	9.872.643	4.644.163	2.668.857	1.834.017	1.874.604	1.942.218	2.723.398	4.185.634	8.502.531	1.579.898	2.758.108	4.017.392	5.689.078	7.460.675	9.636.687	1.240.124	1.597.192	188.178	2.101.865
T	P372_22-1-1 [oral cancer sudan]@oral cancer sudan -0 [130]»636185158400000000»theOriginal	<Nothing>	P0012	4.273.241.481	2A967C01	Positive	-1	1	C	17	5.473.159	7.209.839	9.429.409	1.143.101	1.424.487	1.603.729	1.828.238	1.857.619	184.93	1.761.869	1.593.002	1.421.381	1.253.693	1.067.692	9.005.569	693.303	5.077.175	3.436.528	2.184.786	1.314.939	6.811.193	3.238.765	1.780.855	1.250.986	1.256.938	1.307.851	1.804.616	294.556	5.784.414	1.097.948	1.940.644	3.137.192	46.771	6.193.158	802.458	100.677	125.075	1.411.387	1.548.605
T	P372_22-1-1 [oral cancer sudan]@oral cancer sudan -0 [130]»636185158400000000»theOriginal	<Nothing>	P0012	4.273.241.481	2A967C01	Positive	-1	1	C	18	3.650.029	5.233.094	7.036.182	8.368.068	1.043.842	1.136.607	1.316.305	1.321.884	1.402.704	1.297.301	1.180.753	1.003.796	9.180.859	7.875.057	6.535.764	4.856.771	349.968	2.446.141	1.605.681	9.204.158	4.495.327	2.082.142	1.121.808	0.7948599	0.7997512	0.8589123	1.202.075	1.889.274	39.906	7.984.733	1.391.363	2.035.654	2.820.233	3.780.062	5.674.596	7.261.713	9.720.731	1.041.925	1.226.526
T	P372_22-1-1 [oral cancer sudan]@oral cancer sudan -0 [130]»636185158400000000»theOriginal	<Nothing>	P0012	4.273.241.481	2A967C01	Positive	-1	1	C	19	2.760.836	3.743.441	4.956.507	58.621	7.371.268	8.021.877	9.172.556	9.032.349	9.208.591	8.500.397	8.119.082	7.329.639	6.733.762	5.704.235	4.665.532	3.508.287	2.480.818	1.682.028	104.197	6.331.853	3.236.919	1.625.646	0.8786696	0.646184	0.6064201	0.6129749	0.8293036	1.361.244	2.705.308	5.169.683	9.323.997	1.212.028	1.879.912	2.528.492	4.037.453	5.062.854	6.335.786	7.411.461	8.235.085
T	P372_22-1-1 [oral cancer sudan]@oral cancer sudan -0 [130]»636185158400000000»theOriginal	<Nothing>	P0012	4.273.241.481	2A967C01	Positive	-1	1	C	20	1.562.646	2.416.448	338.895	4.324.966	5.189.079	6.158.206	6.972.793	7.649.869	7.142.634	687.354	6.335.353	5.895.084	4.993.251	4.097.231	3.299.068	2.428.261	1.666.483	1.138.743	735.393	4.410.549	2.145.694	1.025.478	0.5759277	0.4266536	0.4038578	0.3966942	0.5342457	0.8153096	1.735.824	3.458.737	6.566.127	8.895.177	1.412.103	1.660.525	2.783.752	3.200.676	46.435	4.882.481	566.671
T	P372_22-1-1 [oral cancer sudan]@oral cancer sudan -0 [130]»636185158400000000»theOriginal	<Nothing>	P0012	4.273.241.481	2A967C01	Positive	-1	1	C	21	1.171.094	1.681.903	2.264.239	2.829.948	338.055	3.855.317	4.457.945	4.867.874	5.160.683	477.866	427.087	3.689.444	3.378.904	2.856.696	2.257.683	1.583.497	1.124.837	7.524.316	4.818.494	2.691.246	1.315.633	0.6295113	0.3570629	0.2613641	0.26514	0.2552079	0.3692766	0.5812004	130.851	2.440.082	4.301.301	627.198	9.105.205	1.218.034	1.908.374	2.366.368	3.182.199	3.469.567	4.130.882
T	P372_22-1-1 [oral cancer sudan]@oral cancer sudan -0 [130]»636185158400000000»theOriginal	<Nothing>	P0012	4.273.241.481	2A967C01	Positive	-1	1	C	22	9.260.895	1.176.094	1.531.576	1.844.009	251.551	2.753.167	3.283.705	3.213.972	3.216.938	2.808.728	2.524.672	2.277.246	2.098.763	1.794.927	1.541.742	1.160.178	842.821	5.575.156	3.611.129	2.197.882	1.104.793	0.5085799	0.2703462	0.2066211	0.2174848	0.216418	0.3149322	0.4753594	0.9874101	1.883.558	3.509.441	4.481.621	7.376.163	8.863.448	1.509.429	1.858.568	2.595.792	2.992.298	3.218.018
T	P372_22-1-1 [oral cancer sudan]@oral cancer sudan -0 [130]»636185158400000000»theOriginal	<Nothing>	P0012	4.273.241.481	2A967C01	Positive	-1	1	C	23	6.572.734	9.922.193	1.373.358	17.649	2.288.383	2.464.892	2.626.967	2.546.906	2.698.909	2.500.551	226.029	2.029.888	1.984.252	179.494	1.454.528	1.033.525	7.541.815	5.419.477	3.680.934	2.142.393	1.024.947	0.5082979	0.2937355	0.237605	0.2479323	0.2453052	0.3617372	0.565957	1.236.078	2.504.022	4.318.388	6.064.333	7.923.631	1.009.889	1.363.094	1.740.172	243.465	3.014.817	356.372
T	P372_22-1-1 [oral cancer sudan]@oral cancer sudan -0 [130]»636185158400000000»theOriginal	<Nothing>	P0012	4.273.241.481	2A967C01	Positive	-1	1	C	24	8.529.419	119.516	1.517.081	1.827.715	2.419.085	2.601.818	2.938.029	2.706.875	2.864.786	2.500.557	2.384.509	2.146.033	2.098.762	1.736.015	1.402.972	1.044.626	7.688.717	5.538.807	3.459.266	2.192.008	1.119.005	0.57837	0.3275982	0.2477055	0.2581725	0.2535375	0.3876805	0.6142778	125.309	235.147	4.174.219	5.028.321	7.680.936	1.089.005	1.789.861	2.177.153	2.595.786	2.992.306	3.217.999
T	P372_22-1-1 [oral cancer sudan]@oral cancer sudan -0 [130]»636185158400000000»theOriginal	<Nothing>	P0012	4.273.241.481	2A967C01	Positive	-1	1	C	25	8.529.399	1.071.895	137.335	1.764.892	2.288.377	2.464.892	2.626.958	2.546.903	2.698.903	2.500.546	2.260.279	2.029.878	1.828.542	1.538.774	1.193.235	9.197	6.584.128	4.706.333	3.126.261	2.015.133	0.99296	0.4601193	0.2560005	0.2025438	0.2266501	0.2399513	0.3321313	0.4872976	0.9956757	1.978.682	3.620.209	4.852.369	7.773.176	930.886	1.509.424	1.598.837	2.273.226	2.352.406	2.892.644
T	P372_22-1-1 [oral cancer sudan]@oral cancer sudan -0 [130]»636185158400000000»theOriginal	<Nothing>	P0012	4.273.241.481	2A967C01	Positive	-1	1	C	26	5.995.302	8.921.184	1.157.588	1.392.292	1.692.278	2.001.595	2.213.413	2.247.352	2.101.655	2.066.327	1.984.008	1.754.847	1.439.005	1.102.649	9.024.353	6.950.482	5.199.984	3.750.708	2.326.334	1.305.906	0.6395987	0.3335128	0.2031082	0.1527442	0.1572494	0.1442611	0.2096546	0.348826	0.8035841	1.538.954	2.586.244	3.906.206	5.640.635	7.451.748	9.622.981	1.236.882	1.479.297	1.775.376	1.956.904
T	P372_22-1-1 [oral cancer sudan]@oral cancer sudan -0 [130]»636185158400000000»theOriginal	<Nothing>	P0012	4.273.241.481	2A967C01	Positive	-1	1	C	27	3.230.408	5.538.949	7.925.602	9.901.495	129.615	1.388.517	1.731.303	1.626.456	1.601.702	1.278.565	1.090.731	1.043.114	9.420.442	9.007.713	7.482.043	5.649.155	3.698.756	2.302.253	1.487.783	0.9340292	0.4786962	0.2301965	0.129026	0.1127115	0.1259389	0.1274328	0.1630426	0.2376618	0.5090089	1.083.089	2.032.981	2.531.456	4.085.553	4.523.471	7.807.943	7.975.334	1.191.878	1.260.983	160.852
T	P372_22-1-1 [oral cancer sudan]@oral cancer sudan -0 [130]»636185158400000000»theOriginal	<Nothing>	P0012	4.273.241.481	2A967C01	Positive	-1	1	C	28	2.546.823	3.826.798	5.365.906	6.743.389	7.680.518	8.586.187	9.818.082	1.118.817	1.185.085	1.098.604	101.109	8.528.675	7.449.926	5.885.845	4.668.069	3.331.657	2.458.964	1.700.505	1.133.458	0.6260458	0.3074409	0.1541748	0.09257086	0.07072433	0.07124335	0.0755414	0.1038512	0.1716441	0.3862886	0.7369833	1.234.969	1.786.847	265.992	3.400.044	471.073	6.102.213	7.914.171	9.550.249	1.065.018
T	P372_22-1-1 [oral cancer sudan]@oral cancer sudan -0 [130]»636185158400000000»theOriginal	<Nothing>	P0012	4.273.241.481	2A967C01	Positive	-1	1	C	29	2.244.468	2.794.773	3.639.334	4.586.115	5.900.568	6.872.309	8.298.204	8.743.239	7.767.169	6.564.798	5.071.428	4.847.593	4.127.748	3.948.103	3.273.729	2.623.405	1.682.888	1.033.845	0.6640358	0.4056348	0.2166306	0.09297098	0.04791794	0.0374525	0.04529928	0.05558586	0.07920937	0.1035154	0.2083888	0.424383	0.8619505	0.977805	1.748.693	1.748.299	3.609.134	34.638	6.055.651	5.688.424	7.699.404
T	P372_22-1-1 [oral cancer sudan]@oral cancer sudan -0 [130]»636185158400000000»theOriginal	<Nothing>	P0012	4.273.241.481	2A967C01	Positive	-1	1	C	30	1.083.384	1.610.944	2.100.499	2.291.962	2.737.118	3.339.933	4.361.691	4.458.538	4.239.226	3.506.332	3.340.626	2.739.053	2.661.536	2.181.306	1.888.154	1.232.652	0.9220626	0.6276653	0.4468414	0.2302383	0.110359	0.05140461	0.03013594	0.02741406	0.03183796	0.03659256	0.04820181	0.0665748	0.1420932	0.2611821	0.4636943	0.6088232	0.8311076	1.059.476	1.613.149	215.129	2.752.233	3.659.125	4.054.725
T	P372_22-1-1 [oral cancer sudan]@oral cancer sudan -0 [130]»636185158400000000»theOriginal	<Nothing>	P0012	4.273.241.481	2A967C01	Positive	-1	1	C	31	0.6287052	0.704941	1.055.969	1.372.944	20.095	2.402.545	2.761.003	2.785.417	2.273.216	2.100.559	1.569.308	1.497.076	1.123.586	1.055.038	0.8620459	0.7224131	0.5101162	0.2866629	0.1953375	0.1256551	0.07211322	0.02790193	0.01355509	0.01240766	0.01370002	0.01742544	0.0249154	0.03446244	0.066497	0.1367866	0.2802462	0.2598883	0.4840554	0.3842103	1.069.617	0.8408943	1.637.819	1.518.697	2.277.266
T	P372_22-1-1 [oral cancer sudan]@oral cancer sudan -0 [130]»636185158400000000»theOriginal	<Nothing>	P0012	4.273.241.481	2A967C01	Positive	-1	1	C	32	0.1841115	0.3236057	0.4277882	0.482827	0.6395867	0.7816251	120.051	1.159.854	1.023.881	0.6430048	0.5390041	0.4859732	0.622016	0.5619816	0.502977	0.2675513	0.1691885	0.1134971	0.09313171	0.05507026	0.02588234	0.01023683	0.004881326	0.004231674	0.005202853	0.007445815	0.01032258	0.01369278	0.02862029	0.05316658	0.0960235	0.1239297	0.1724998	0.1932918	0.3108287	0.3669238	0.4179092	0.5984882	0.6608488
T	P372_22-1-1 [oral cancer sudan]@oral cancer sudan -0 [130]»636185158400000000»theOriginal	<Nothing>	P0012	4.273.241.481	2A967C01	Positive	-1	1	C	33	0.09198742	0.124288	0.1814821	0.2182999	0.2943003	0.3519054	0.3546314	0.4084526	0.4345571	0.5122628	0.3539574	0.2544968	0.1655971	0.1551642	0.1084789	0.07319426	0.04380406	0.02813632	0.02581033	0.01732699	0.008601665	0.002791492	0.001256649	0.00114597	0.001064466	0.001319156	0.002134156	0.002206015	0.005137593	0.01360249	0.03747049	0.01436609	0.03761672	0.008934317	0.09734597	0.1250361	0.3594682	0.3826146	0.3309824
T	P372_22-1-1 [oral cancer sudan]@oral cancer sudan -0 [130]»636185158400000000»theOriginal	<Nothing>	P0012	4.273.241.481	2A967C01	Positive	-1	1	C	34	0.000449318	0.007450759	0.01793492	0.0121013	0.03949562	0.03274382	0.1043	0.1229647	0.08305425	0.01262078	0.00039147	0.00206365	0.01646965	0.01776964	0.01856902	0.004091445	0.003261846	0.002813818	0.005086105	0.003080248	0.001118145	0.000437009	0.000177995	0.000322516	0.000311296	0.000443743	0.000415883	0.00038607	0.001124024	0.004988903	0.007040762	0.00290788	0.01947888	0.01163464	0.09734437	0.03040916	0.108554	0.05068263	0.140758
T	P372_22-1-1 [oral cancer sudan]@oral cancer sudan -0 [130]»636185158400000000»theOriginal	<Nothing>	P0012	4.273.241.481	2A967C01	Positive	-1	1	C	35	1.34E-11	1.34E-11	1.34E-11	1.34E-11	1.34E-11	1.34E-11	1.34E-11	1.34E-11	1.34E-11	1.34E-11	1.34E-11	1.34E-11	1.34E-11	1.34E-11	1.34E-11	1.34E-11	1.34E-11	1.34E-11	1.34E-11	1.34E-11	1.34E-11	1.34E-11	1.34E-11	1.34E-11	1.34E-11	1.34E-11	1.34E-11	1.34E-11	1.34E-11	1.34E-11	1.34E-11	1.34E-11	1.34E-11	1.34E-11	1.34E-11	1.34E-11	1.34E-11	1.34E-11	1.34E-11
T	P371_9-1-1 [oral cancer sudan]@oral cancer sudan -0 [103]»636071285240000000»theOriginal	<Nothing>	P0001	4.260.061.718	2A967C01	Positive	-1	1	A	0	1.065.958	1.810.937	2.510.676	3.246.434	4.206.076	5.451.558	6.585.357	6.286.318	622.577	6.401.611	6.446.812	573.765	4.457.013	3.579.276	2.660.823	2.144.994	1.595.563	1.198.195	0.7181498	0.4151865	0.2692574	0.1985548	0.1696029	0.1259825	0.1189383	0.1183413	0.1492133	0.2237024	0.3245805	0.5019557	0.7178667	1.559.212	1.887.018	3.280.409	3.084.185	4.418.407	4.414.349	6.019.807	7.229.556
T	P371_9-1-1 [oral cancer sudan]@oral cancer sudan -0 [103]»636071285240000000»theOriginal	<Nothing>	P0001	4.260.061.718	2A967C01	Positive	-1	1	A	1	1.850.044	3.116.525	4.606.565	5.773.371	7.051.041	8.190.431	1.022.075	1.132.413	1.344.816	1.418.766	1.495.508	1.300.695	1.166.914	9.988.175	8.721.045	7.276.109	5.773.489	4.808.241	3.632.298	2.669.885	184.911	1.420.128	1.204.756	1.032.184	1.021.255	1.040.655	1.190.609	1.465.771	2.061.891	2.993.094	3.904.261	5.780.426	6.474.063	9.569.929	9.662.827	1.267.813	1.525.602	2.015.564	256.409
T	P371_9-1-1 [oral cancer sudan]@oral cancer sudan -0 [103]»636071285240000000»theOriginal	<Nothing>	P0001	4.260.061.718	2A967C01	Positive	-1	1	A	2	1.020.598	126.345	1.575.189	1.988.459	243.259	2.809.298	3.153.762	3.438.755	3.796.544	3.968.146	3.883.266	3.579.379	3.235.434	2.986.289	2.625.714	2.274.771	180.738	1.494.156	1.156.465	8.826.879	6.422.324	490.388	4.131.509	3.508.595	3.489.529	3.510.337	3.977.665	4.763.115	6.387.811	8.671.036	1.168.706	1.549.271	2.033.812	253.081	3.059.962	3.271.174	3.994.802	4.471.899	5.489.428
T	P371_9-1-1 [oral cancer sudan]@oral cancer sudan -0 [103]»636071285240000000»theOriginal	<Nothing>	P0001	4.260.061.718	2A967C01	Positive	-1	1	A	3	2.265.047	2.830.094	3.488.961	4.153.753	4.992.473	5.537.131	6.579.235	6.827.656	7.714.914	7.785.959	7.824.638	6.984.171	6.090.262	5.477.322	4.829.722	4.173.382	343.298	2.746.788	2.139.452	1.643.122	1.270.354	9.623.556	80.934	6.894.362	6.820.448	6.789.105	7.831.682	9.226.972	1.202.766	1.590.828	211.754	2.694.727	3.356.178	4.611.799	5.597.364	6.886.513	7.479.244	846.182	9.374.626
T	P371_9-1-1 [oral cancer sudan]@oral cancer sudan -0 [103]»636071285240000000»theOriginal	<Nothing>	P0001	4.260.061.718	2A967C01	Positive	-1	1	A	4	3.698.063	4.860.561	5.997.316	7.264.221	8.645.847	9.937.926	1.092.955	1.129.551	1.201.404	119.74	1.220.656	1.143.289	1.061.215	916.096	7.742.468	6.525.384	5.439.048	4.463.794	3.480.122	2.578.889	1.956.768	1.526.192	1.308.221	1.094.806	1.070.551	1.072.336	1.237.614	1.494.783	1.998.033	2.587.193	331.866	4.491.783	5.415.828	7.102.985	7.727.871	9.646.299	1.066.225	1.262.697	1.413.531
T	P371_9-1-1 [oral cancer sudan]@oral cancer sudan -0 [103]»636071285240000000»theOriginal	<Nothing>	P0001	4.260.061.718	2A967C01	Positive	-1	1	A	5	5.670.319	739.985	9.163.304	1.116.279	1.295.305	1.460.758	1.589.383	166.732	1.773.548	178.552	1.741.059	1.635.293	1.473.239	1.322.168	1.107.762	9.533.813	7.807.743	6.459.256	5.005.267	3.817.398	2.823.917	2.181.419	1.849.913	1.592.263	1.580.123	1.589.714	181.227	2.133.065	2.802.262	3.754.858	4.810.136	6.311.477	7.955.803	1.016.349	1.212.656	1.362.655	1.625.898	1.812.969	2.111.672
T	P371_9-1-1 [oral cancer sudan]@oral cancer sudan -0 [103]»636071285240000000»theOriginal	<Nothing>	P0001	4.260.061.718	2A967C01	Positive	-1	1	A	6	8.804.952	1.052.545	1.244.893	1.489.212	1.742.256	1.994.542	2.173.943	2.256.811	2.457.545	2.500.211	2.449.726	2.186.288	1.935.443	1.716.219	1.474.251	1.287.107	1.058.018	8.393.005	6.449.652	4.951.828	377.165	286.545	2.407.003	2.076.948	2.054.029	2.045.156	2.332.974	2.820.337	3.648.341	4.809.555	620.083	7.887.669	9.942.726	1.207.313	1.479.887	1.626.753	1.912.979	2.117.592	2.500.126
T	P371_9-1-1 [oral cancer sudan]@oral cancer sudan -0 [103]»636071285240000000»theOriginal	<Nothing>	P0001	4.260.061.718	2A967C01	Positive	-1	1	A	7	107.688	1.337.181	1.616.936	1.909.644	225.152	2.558.993	2.838.979	2.921.825	3.176.871	3.261.854	3.262.792	2.950.996	2.610.396	2.277.232	1.898.608	1.627.242	132.893	1.080.958	8.177.539	6.070.587	4.571.426	3.536.946	3.026.247	2.572.165	2.527.818	2.516.193	288.964	3.499.802	4.544.376	6.001.461	7.752.086	1.071.512	1.298.457	1.705.578	1.874.764	228.323	2.485.194	2.960.964	328.836
T	P371_9-1-1 [oral cancer sudan]@oral cancer sudan -0 [103]»636071285240000000»theOriginal	<Nothing>	P0001	4.260.061.718	2A967C01	Positive	-1	1	A	8	1.338.468	1.683.473	2.029.192	2.389.561	2.867.269	3.214.666	3.570.871	3.647.853	3.957.791	4.026.791	4.037.455	3.710.321	3.258.973	2.761.835	2.309.066	1.967.605	1.606.356	1.299.044	9.988.831	7.588.338	5.597.942	4.292.653	3.622.959	3.130.981	3.095.598	3.098.245	3.539.873	4.219.175	5.605.835	7.569.505	9.788.522	1.286.235	1.636.628	2.070.045	2.302.762	2.642.478	2.931.501	3.496.801	3.956.541
T	P371_9-1-1 [oral cancer sudan]@oral cancer sudan -0 [103]»636071285240000000»theOriginal	<Nothing>	P0001	4.260.061.718	2A967C01	Positive	-1	1	A	9	1.685.664	2.062.201	2.462.796	2.875.171	3.361.553	3.802.805	4.212.194	432.161	4.438.104	4.338.123	4.187.422	3.828.909	3.382.975	2.931.533	2.464.501	208.181	1.685.378	1.313.996	9.920.358	7.388.764	5.529.207	412.403	3.400.457	2.892.573	2.860.088	2.868.653	3.316.684	3.940.697	5.209.188	7.031.346	9.455.145	122.215	1.536.182	1.875.487	228.955	2.653.726	3.195.718	3.558.965	4.077.232
T	P371_9-1-1 [oral cancer sudan]@oral cancer sudan -0 [103]»636071285240000000»theOriginal	<Nothing>	P0001	4.260.061.718	2A967C01	Positive	-1	1	A	10	1.338.467	1.687.602	2.033.837	245.634	2.911.774	3.262.495	3.570.869	3.647.859	3.734.418	3.602.164	3.379.702	3.104.673	2.698.631	226.499	1.838.407	152.267	1.215.427	9.435.825	6.864.877	5.037.482	3.650.701	2.735.364	2.207.199	1.857.966	1.831.332	1.839.362	2.132.339	2.653.328	3.578.503	4.922.966	6.593.368	859.099	1.107.602	1.495.612	1.831.587	2.270.758	2.524.192	2.945.967	3.226.364
T	P371_9-1-1 [oral cancer sudan]@oral cancer sudan -0 [103]»636071285240000000»theOriginal	<Nothing>	P0001	4.260.061.718	2A967C01	Positive	-1	1	A	11	9.611.491	1.260.126	1.580.363	1.920.557	2.288.938	2.599.556	2.838.979	2.921.817	2.985.589	2.897.173	2.748.809	2.522.718	218.313	1.831.972	1.438.017	1.171.867	9.119.246	7.031.098	5.088.804	3.579.405	25.581	1.886.044	1.554.654	1.280.282	1.252.392	1.261.782	1.483.196	1.860.425	2.620.158	3.653.723	4.953.075	7.028.831	8.935.007	1.224.262	1.399.634	1.781.276	1.955.819	2.346.723	2.557.558
T	P371_9-1-1 [oral cancer sudan]@oral cancer sudan -0 [103]»636071285240000000»theOriginal	<Nothing>	P0001	4.260.061.718	2A967C01	Positive	-1	1	A	12	7.340.127	9.985.696	1.268.991	1.560.571	1.876.941	2.112.077	2.313.398	2.309.057	240.399	229.648	2.206.773	1.958.914	1.707.575	143.089	1.147.003	9.299.219	7.063.531	5.412.754	3.856.088	2.736.576	1.892.015	1.380.051	1.127.672	9.389.099	9.286.054	9.321.913	1.108.463	1.376.143	1.967.406	2.851.555	3.909.766	553.194	6.579.189	8.923.544	1.004.199	1.310.409	1.601.502	1.955.336	230.231
T	P371_9-1-1 [oral cancer sudan]@oral cancer sudan -0 [103]»636071285240000000»theOriginal	<Nothing>	P0001	4.260.061.718	2A967C01	Positive	-1	1	A	13	6.260.625	7.848.703	9.930.288	1.238.661	1.509.918	1.736.098	1.952.668	192.203	2.000.505	1.914.966	1.905.534	1.650.632	1.390.009	1.140.493	911.031	7.350.678	5.611.063	4.173.393	2.994.044	2.105.395	1.485.781	1.047.313	839.714	6.984.099	6.998.217	7.091.809	8.536.939	1.055.355	1.493.229	2.132.257	3.069.459	4.224.181	5.618.035	7.288.023	9.212.401	1.065.701	1.316.124	1.481.601	1.819.861
T	P371_9-1-1 [oral cancer sudan]@oral cancer sudan -0 [103]»636071285240000000»theOriginal	<Nothing>	P0001	4.260.061.718	2A967C01	Positive	-1	1	A	14	4.946.231	6.411.426	7.886.343	9.744.655	1.158.064	1.375.642	151.565	154.508	1.565.728	1.544.808	1.486.981	1.340.136	1.129.576	9.416.999	7.359.275	599.118	4.616.103	3.453.297	2.363.169	1.637.586	1.150.228	8.371.948	6.640.542	5.403.989	5.345.561	53.529	6.449.979	8.253.677	1.153.252	1.643.902	2.297.087	3.588.211	460.796	6.585.213	7.458.582	9.646.275	1.066.224	1.294.985	1.448.199
T	P371_9-1-1 [oral cancer sudan]@oral cancer sudan -0 [103]»636071285240000000»theOriginal	<Nothing>	P0001	4.260.061.718	2A967C01	Positive	-1	1	A	15	3.559.529	4.893.637	6.352.788	7.842.643	9.397.539	1.097.543	1.246.927	1.292.013	1.339.252	1.264.753	1.199.188	1.009.461	8.726.353	7.193.622	5.935.781	4.673.567	3.628.457	2.714.714	1.935.715	1.288.214	8.642.284	6.216.216	5.090.142	4.249.032	4.244.847	4.257.837	5.068.154	6.384.196	9.336.888	1.332.528	18.532	2.751.184	342.887	4.821.298	6.071.717	7.858.913	9.884.676	1.087.217	1.307.214
T	P371_9-1-1 [oral cancer sudan]@oral cancer sudan -0 [103]»636071285240000000»theOriginal	<Nothing>	P0001	4.260.061.718	2A967C01	Positive	-1	1	A	16	3.165.716	4.004.312	513.155	6.794.777	8.491.409	9.668.739	1.064.361	1.038.873	1.104.945	1.045.803	1.028.534	8.746.028	7.405.851	5.999.426	4.797.824	3.866.249	2.907.662	2.119.145	1.459.008	1.000.163	6.978.798	4.898.696	395.121	3.225.181	3.242.589	3.277.639	3.882.064	4.865.522	7.102.639	1.078.408	1.562.217	2.207.618	3.029.687	398.093	508.974	5.872.212	732.058	8.147.217	9.896.616
T	P371_9-1-1 [oral cancer sudan]@oral cancer sudan -0 [103]»636071285240000000»theOriginal	<Nothing>	P0001	4.260.061.718	2A967C01	Positive	-1	1	A	17	2.366.409	3.227.113	417.518	530.631	6.425.033	752.751	8.312.732	8.723.652	8.739.926	8.550.552	7.824.628	6.984.167	575.008	4.747.556	3.751.945	3.022.101	2.297.907	1.666.394	112.183	7.663.718	5.338.323	3.859.209	3.079.685	2.513.347	2.501.112	2.520.968	305.799	3.830.206	5.508.946	8.117.742	1.189.013	1.616.388	2.195.405	3.316.996	4.302.602	4.728.291	515.881	5.827.682	7.494.361
T	P371_9-1-1 [oral cancer sudan]@oral cancer sudan -0 [103]»636071285240000000»theOriginal	<Nothing>	P0001	4.260.061.718	2A967C01	Positive	-1	1	A	18	1.802.746	2.505.901	324.254	4.059.485	488.653	5.721.579	6.784.776	7.038.034	7.474.854	691.116	6.404.797	5.336.622	4.392.924	3.587.999	2.874.996	2.282.747	1.775.128	1.313.989	9.104.371	5.925.847	4.042.868	290.592	2.416.978	1.900.042	1.856.103	1.876.878	2.310.611	3.052.177	4.655.225	666.654	9.420.283	1.489.613	1.910.897	2.848.154	3.107.237	4.102.619	4.322.029	5.442.741	6.296.039
T	P371_9-1-1 [oral cancer sudan]@oral cancer sudan -0 [103]»636071285240000000»theOriginal	<Nothing>	P0001	4.260.061.718	2A967C01	Positive	-1	1	A	19	1.270.495	1.875.061	2.531.582	3.301.044	4.196.775	493.404	5.578.943	5.377.687	5.524.463	5.292.513	5.272.833	4.500.198	3.682.952	2.899.973	2.344.901	1.847.607	1.365.858	1.004.404	6.884.387	4.720.683	3.075.351	2.217.322	1.795.539	1.462.148	1.456.404	1.457.859	1.777.796	228.154	3.422.807	5.218.172	732.621	110.911	157.715	2.183.673	2.734.639	3.073.837	3.907.587	4.471.904	5.489.421
T	P371_9-1-1 [oral cancer sudan]@oral cancer sudan -0 [103]»636071285240000000»theOriginal	<Nothing>	P0001	4.260.061.718	2A967C01	Positive	-1	1	A	20	1.204.512	1.570.135	201.044	2.397.798	2.933.335	3.373.699	3.960.069	4.016.615	4.269.217	4.124.899	3.910.912	3.274.226	2.676.346	2.200.673	1.758.294	1.407.562	1.056.285	7.606.299	5.256.409	3.515.573	2.410.251	1.664.271	1.335.552	1.086.994	1.100.064	1.113.614	1.318.515	1.671.978	2.475.838	3.832.748	5.691.281	8.340.432	1.164.491	1.589.978	2.041.368	2.263.923	2.762.314	3.142.587	4.069.579
T	P371_9-1-1 [oral cancer sudan]@oral cancer sudan -0 [103]»636071285240000000»theOriginal	<Nothing>	P0001	4.260.061.718	2A967C01	Positive	-1	1	A	21	8.062.706	1.144.209	1.486.848	188.595	2.367.822	2.695.614	3.031.375	2.909.713	3.222.762	3.012.896	3.014.765	2.554.511	2.158.154	1.733.231	1.348.522	1.087.374	8.228.214	5.909.749	3.889.133	2.598.036	179.681	1.293.911	1.027.922	0.835285	0.8333754	0.8479958	1.020.847	1.288.342	185.701	2.768.881	4.085.349	567.742	7.618.804	1.016.214	1.378.774	1.838.531	2.208.587	2.692.571	3.029.099
T	P371_9-1-1 [oral cancer sudan]@oral cancer sudan -0 [103]»636071285240000000»theOriginal	<Nothing>	P0001	4.260.061.718	2A967C01	Positive	-1	1	A	22	5.838.542	8.913.969	1.208.374	145.147	1.790.575	2.089.391	2.465.577	2.437.324	2.591.074	2.536.167	2.466.196	2.061.977	1.700.833	1.396.322	1.102.249	8.874.094	6.800.097	5.162.906	3.449.121	2.176.112	1.489.454	1.076.278	0.9144344	0.7313191	0.7175446	0.7168958	0.8689479	1.183.166	181.725	2.607.411	3.627.853	6.153.426	7.646.917	1.152.769	1.181.674	1.576.936	1.713.128	2.163.572	2.575.916
T	P371_9-1-1 [oral cancer sudan]@oral cancer sudan -0 [103]»636071285240000000»theOriginal	<Nothing>	P0001	4.260.061.718	2A967C01	Positive	-1	1	A	23	6.245.348	7.901.813	9.908.087	128.878	1.611.556	2.003.774	2.260.815	2.325.741	2.256.418	2.217.495	2.069.872	1.830.486	1.571.932	1.277.978	1.020.617	7.849.539	5.879.916	4.472.577	3.086.983	2.140.598	1.430.183	1.035.918	0.8780538	0.7595101	0.7772937	0.7901429	0.9352779	1.211.479	1.831.097	2.826.244	3.821.729	5.905.005	8.496.354	1.212.897	1.455.262	1.584.241	1.959.467	2.168.569	2.783.067
T	P371_9-1-1 [oral cancer sudan]@oral cancer sudan -0 [103]»636071285240000000»theOriginal	<Nothing>	P0001	4.260.061.718	2A967C01	Positive	-1	1	A	24	6.670.783	8.706.435	1.102.477	1.332.339	173.781	2.089.385	2.353.152	2.325.735	2.256.415	2.217.488	2.153.245	1.907.674	1.595.136	1.237.948	1.008.456	8.203.115	6.365.251	4.681.635	3.270.674	2.289.313	163.768	1.158.332	0.9582368	0.8265113	0.8659825	0.8956975	1.090.638	1.371.405	2.018.213	2.965.199	435.424	609.605	8.437.516	1.129.745	1.471.249	157.403	1.947.772	2.098.952	2.783.062
T	P371_9-1-1 [oral cancer sudan]@oral cancer sudan -0 [103]»636071285240000000»theOriginal	<Nothing>	P0001	4.260.061.718	2A967C01	Positive	-1	1	A	25	6.245.342	880.918	1.134.537	1.368.454	173.781	2.089.395	2.353.157	2.325.736	2.256.412	2.217.492	2.069.874	1.830.481	148.161	1.198.853	93.042	765.776	5.810.447	4.437.065	2.957.862	2.029.927	1.421.021	1.056.556	0.8740425	0.7188109	0.7298874	0.7357195	0.9079098	1.227.371	1.736.816	2.513.748	3.414.992	6.256.637	7.872.426	1.229.557	1.239.269	1.615.359	1.713.124	2.068.575	2.357.214
T	P371_9-1-1 [oral cancer sudan]@oral cancer sudan -0 [103]»636071285240000000»theOriginal	<Nothing>	P0001	4.260.061.718	2A967C01	Positive	-1	1	A	26	4.388.047	6.889.679	9.614.821	1.105.586	130.487	1.492.331	1.806.099	1.741.381	1.853.668	1.667.157	1.663.282	1.300.696	116.691	9.712.668	8.070.533	628.774	4.856.351	37.273	2.562.914	1.602.093	1.025.948	0.7577761	0.6581204	0.5714589	0.5867119	0.5948511	0.701925	0.9009323	137.847	2.126.488	2.935.534	4.616.425	5.240.434	7.716.817	7.654.409	1.008.394	1.041.651	137.189	165.594
T	P371_9-1-1 [oral cancer sudan]@oral cancer sudan -0 [103]»636071285240000000»theOriginal	<Nothing>	P0001	4.260.061.718	2A967C01	Positive	-1	1	A	27	4.067.477	5.056.307	6.602.848	8.393.438	1.073.775	1.230.754	1.484.478	1.415.436	1.503.417	1.418.766	1.430.225	1.193.599	9.308.247	758.676	600.702	4.948.535	3.552.694	256.698	1.756.205	1.170.563	0.8145493	0.590926	0.4968276	0.4205276	0.4379062	0.4381247	0.5371106	0.6565601	0.9837198	1.462.368	2.143.244	3.107.031	4.483.884	6.098.272	7.812.563	7.850.447	9.924.698	1.104.305	1.568.437
T	P371_9-1-1 [oral cancer sudan]@oral cancer sudan -0 [103]»636071285240000000»theOriginal	<Nothing>	P0001	4.260.061.718	2A967C01	Positive	-1	1	A	28	2.695.441	4.007.126	5.239.714	5.981.608	705.105	8.190.495	102.207	1.065.543	1.130.421	9.612.258	884.658	7.119.454	6.369.985	5.131.189	4.115.175	3.362.332	2.644.825	1.986.629	1.258.148	0.8311022	0.5719067	0.446971	0.3635261	0.2905487	0.2908559	0.2859913	0.3498529	0.4757944	0.6842427	103.183	144.705	1.923.414	2.484.825	4.304.153	5.550.009	7.229.375	692.954	8.841.086	9.734.356
T	P371_9-1-1 [oral cancer sudan]@oral cancer sudan -0 [103]»636071285240000000»theOriginal	<Nothing>	P0001	4.260.061.718	2A967C01	Positive	-1	1	A	29	1.502.465	2.372.122	3.278.575	4.244.817	5.535.579	6.454.381	7.507.037	6.762.921	7.186.283	6.874.742	732.778	5.803.895	4.718.169	3.540.024	2.905.985	2.161.458	16.879	1.314.107	0.8818589	0.5331384	0.3492004	0.2696589	0.2369968	0.1846709	0.1954058	0.1982773	0.2382553	0.3087011	0.4971348	0.7094924	0.9466558	1.660.216	1.932.989	3.146.789	2.955.666	4.018.309	3.886.014	4.997.352	6.386.315
T	P371_9-1-1 [oral cancer sudan]@oral cancer sudan -0 [103]»636071285240000000»theOriginal	<Nothing>	P0001	4.260.061.718	2A967C01	Positive	-1	1	A	30	1.346.038	1.503.594	1.874.115	2.502.316	3.230.102	3.844.585	4.643.151	4.292.518	4.562.972	4.089.215	3.975.425	3.152.709	256.525	2.212.243	1.730.167	1.330.781	0.9209473	0.749302	0.531923	0.3731271	0.2179275	0.1486148	0.1250911	0.1071937	0.1187103	0.1217738	0.1381425	0.1832484	0.2836672	0.4614645	0.5548768	0.9381282	1.443.672	2.341.834	2.883.702	2.513.627	3.251.514	3.166.761	4.715.568
T	P371_9-1-1 [oral cancer sudan]@oral cancer sudan -0 [103]»636071285240000000»theOriginal	<Nothing>	P0001	4.260.061.718	2A967C01	Positive	-1	1	A	31	0.6258056	0.8914669	1.165.406	1.269.398	1.692.623	2.075.515	256.523	2.252.442	2.164.896	2.144.711	2.157.581	1.806.592	1.431.906	1.171.197	0.9322683	0.7240188	0.5397756	0.4037347	0.2816338	0.1854459	0.1265038	0.08521935	0.06882645	0.05546582	0.05953632	0.06081578	0.07788693	0.1004321	0.1501932	0.2236613	0.3210935	0.4809087	0.6783403	0.9924533	1.352.079	1.199.597	1.466.056	1.319.811	2.250.044
T	P371_9-1-1 [oral cancer sudan]@oral cancer sudan -0 [103]»636071285240000000»theOriginal	<Nothing>	P0001	4.260.061.718	2A967C01	Positive	-1	1	A	32	0.2684048	0.4706804	0.6288579	0.7105011	0.7967784	0.8925458	1.092.344	0.8535418	1.046.652	0.9394519	1.147.385	0.8720097	0.8275072	0.6334713	0.4379656	0.3094257	0.246497	0.2092685	0.1188672	0.07476961	0.04937759	0.04267485	0.03229417	0.02406964	0.02448311	0.02482019	0.02981212	0.0500342	0.07018048	0.105114	0.128333	0.4075011	0.4716615	0.9392864	0.6883476	1.054.964	0.8737735	114.082	1.183.055
T	P371_9-1-1 [oral cancer sudan]@oral cancer sudan -0 [103]»636071285240000000»theOriginal	<Nothing>	P0001	4.260.061.718	2A967C01	Positive	-1	1	A	33	0.0261321	0.1130273	0.2104809	0.2385859	0.2419696	0.2793378	0.3128929	0.2993581	0.3198395	0.2910507	0.2438154	0.1614943	0.1693906	0.1801568	0.1430509	0.09787735	0.08251183	0.07831135	0.05239484	0.02392603	0.0158776	0.01413275	0.01325669	0.007428566	0.00797995	0.007652344	0.01062646	0.01597264	0.03037742	0.040041	0.04291711	0.1176021	0.1026768	0.2397672	0.09262399	0.1377528	0.05367476	0.1451122	0.2053568
T	P371_9-1-1 [oral cancer sudan]@oral cancer sudan -0 [103]»636071285240000000»theOriginal	<Nothing>	P0001	4.260.061.718	2A967C01	Positive	-1	1	A	34	0.0261332	0.0158185	0.02195843	0.03096712	0.06050505	0.05094286	0.09241617	0.03656767	0.08440477	0.07519597	0.1195675	0.04681175	0.02836687	0.02474567	0.02131235	0.01877662	0.008340479	0.01361831	0.008001265	0.00556896	0.001677211	0.001315883	0.001382591	0.000928913	0.001187498	0.001139056	0.001029962	0.001709363	0.003492267	0.007764116	0.00578966	0.01767131	0.03406412	0.08863416	0.09069834	0.02483268	0.02798234	0.01705462	0.08792354
T	P371_9-1-1 [oral cancer sudan]@oral cancer sudan -0 [103]»636071285240000000»theOriginal	<Nothing>	P0001	4.260.061.718	2A967C01	Positive	-1	1	A	35	1.34E-11	1.34E-11	1.34E-11	1.34E-11	1.34E-11	1.34E-11	1.34E-11	1.34E-11	1.34E-11	1.34E-11	1.34E-11	1.34E-11	1.34E-11	1.34E-11	1.34E-11	1.34E-11	1.34E-11	1.34E-11	1.34E-11	1.34E-11	1.34E-11	1.34E-11	1.34E-11	1.34E-11	1.34E-11	1.34E-11	1.34E-11	1.34E-11	1.34E-11	1.34E-11	1.34E-11	1.34E-11	1.34E-11	1.34E-11	1.34E-11	1.34E-11	1.34E-11	1.34E-11	1.34E-11
T	P371_9-1-1 [oral cancer sudan]@oral cancer sudan -0 [103]»636071285240000000»theOriginal	<Nothing>	P0001	4.260.061.718	2A967C01	Positive	-1	1	B	0	0.5524208	0.2824951	0.1810282	0.3682569	0.5238878	1.573.699	1.942.209	3.853.408	421.256	2.863.787	2.858.441	1.119.616	1.457.664	0.5591432	0.4195449	0.1938209	0.1315331	0.22661	0.1687445	0.1884428	0.125938	0.1067019	0.06143192	0.05631367	0.07028779	0.0906423	0.1173813	0.1912162	0.3883819	0.4809764	0.5832602	0.6677175	1.055.467	1.283.266	1.792.821	2.557.398	2.636.744	1.852.718	0.9759576
T	P371_9-1-1 [oral cancer sudan]@oral cancer sudan -0 [103]»636071285240000000»theOriginal	<Nothing>	P0001	4.260.061.718	2A967C01	Positive	-1	1	B	1	3.089.756	2.270.233	1.220.071	24.752	2.604.963	4.793.602	6.785.317	1.054.083	1.580.745	9.175.333	6.907.974	187.069	2.835.915	1.941.893	182.113	0.8230827	0.4988028	0.8387917	0.7053078	0.6680843	0.4697158	0.349021	0.2735434	0.2247102	0.2866471	0.3564992	0.5094494	0.6371444	0.9895654	15.066	1.756.297	2.172.806	2.948.217	3.506.496	4.875.307	6.757.518	1.268.953	8.657.494	8.071.765
T	P371_9-1-1 [oral cancer sudan]@oral cancer sudan -0 [103]»636071285240000000»theOriginal	<Nothing>	P0001	4.260.061.718	2A967C01	Positive	-1	1	B	2	550.513	5.553.699	4.776.394	6.695.743	7.576.526	9.755.039	1.471.923	2.203.232	3.247.443	201.362	1.241.829	4.555.186	5.766.214	4.887.444	3.815.512	2.357.069	1.424.784	1.785.263	1.381.351	1.153.493	0.9345095	0.7125481	0.5824848	0.4661528	0.5813864	0.6696374	0.9043472	1.200.427	1.767.755	2.611.348	2.756.372	3.290.974	5.129.466	5.736.289	7.786.724	1.199.967	1.922.635	1.759.722	1.378.316
T	P371_9-1-1 [oral cancer sudan]@oral cancer sudan -0 [103]»636071285240000000»theOriginal	<Nothing>	P0001	4.260.061.718	2A967C01	Positive	-1	1	B	3	7.167.536	9.740.825	9.873.575	1.235.806	157.202	1.749.433	2.512.445	3.596.948	6.328.222	4.998.271	2.857.904	1.057.267	9.047.797	7.785.578	5.899.263	4.163.792	293.069	3.035.491	2.266.199	1.770.986	141.515	1.110.602	0.8854207	0.7353299	0.8684523	0.9898139	1.314.109	1.757.998	2.814.391	4.023.571	3.958.224	5.588.897	7.542.633	8.566.981	9.590.478	1.615.231	2.736.414	2.850.769	3.343.702
T	P371_9-1-1 [oral cancer sudan]@oral cancer sudan -0 [103]»636071285240000000»theOriginal	<Nothing>	P0001	4.260.061.718	2A967C01	Positive	-1	1	B	4	953.527	1.255.009	1.402.982	1.591.993	1.985.763	2.303.118	3.657.588	5.158.161	8.507.483	729.297	4.806.336	1.973.908	131.815	9.983.579	7.340.578	5.915.656	4.277.612	4.405.948	2.954.652	248.253	1.932.383	1.561.147	1.212.491	1.025.818	1.209.661	1.384.801	1.867.695	2.492.486	40.667	5.326.467	5.086.167	650.832	9.918.903	1.155.804	1.551.267	2.288.283	3.540.393	3.621.339	4.553.672
T	P371_9-1-1 [oral cancer sudan]@oral cancer sudan -0 [103]»636071285240000000»theOriginal	<Nothing>	P0001	4.260.061.718	2A967C01	Positive	-1	1	B	5	1.388.145	1.653.615	188.165	2.166.458	3.039.024	3.250.084	4.659.109	6.245.255	1.140.915	100.669	6.924.944	2.779.752	179.178	1.253.041	8.285.665	6.558.435	4.776.361	4.891.242	3.532.894	3.071.679	2.396.886	1.875.452	1.382.682	1.220.315	147.805	1.660.631	2.210.969	3.106.778	4.983.276	635.621	5.312.809	7.844.396	1.154.619	164.094	2.007.707	3.476.712	4.484.093	5.056.492	5.434.631
T	P371_9-1-1 [oral cancer sudan]@oral cancer sudan -0 [103]»636071285240000000»theOriginal	<Nothing>	P0001	4.260.061.718	2A967C01	Positive	-1	1	B	6	1.784.325	2.024.582	2.321.398	273.477	4.160.479	4.422.718	5.921.022	7.541.633	1.442.893	1.346.244	9.860.252	3.924.201	2.452.329	1.526.391	1.004.081	7.493.712	5.636.859	567.741	4.104.173	3.498.888	2.594.857	211.003	1.648.001	1.494.714	1.794.912	2.004.941	2.645.543	3.560.779	5.735.982	7.642.187	6.911.193	9.120.346	1.392.941	1.828.933	2.552.688	3.836.385	5.644.553	6.093.108	8.394.438
T	P371_9-1-1 [oral cancer sudan]@oral cancer sudan -0 [103]»636071285240000000»theOriginal	<Nothing>	P0001	4.260.061.718	2A967C01	Positive	-1	1	B	7	2.076.732	2.291.083	2.651.546	3.171.727	509.628	5.218.072	7.278.082	8.750.289	1.627.017	1.408.288	1.074.836	4.627.002	3.142.488	1.863.738	1.215.613	8.738.211	661.816	6.556.373	4.921.023	4.262.232	3.115.398	2.383.245	188.928	1.699.231	2.029.306	2.205.464	2.952.037	3.872.244	610.607	8.197.924	788.418	9.959.311	1.488.237	2.145.423	2.985.689	4.118.439	5.430.905	6.039.683	8.608.479
T	P371_9-1-1 [oral cancer sudan]@oral cancer sudan -0 [103]»636071285240000000»theOriginal	<Nothing>	P0001	4.260.061.718	2A967C01	Positive	-1	1	B	8	2.111.164	2.348.293	2.794.733	3.487.977	5.929.383	6.064.403	8.583.569	9.771.165	1.765.687	1.514.629	1.173.171	5.224.541	332.554	1.930.307	1.239.437	8.985.343	6.800.445	6.728.253	5.071.529	4.354.849	313.386	2.380.576	1.872.337	1.661.348	1.987.669	2.119.917	281.335	3.732.991	6.019.327	789.588	727.668	9.954.587	14.057	2.000.625	2.529.042	413.537	5.272.403	6.572.702	7.851.941
T	P371_9-1-1 [oral cancer sudan]@oral cancer sudan -0 [103]»636071285240000000»theOriginal	<Nothing>	P0001	4.260.061.718	2A967C01	Positive	-1	1	B	9	1.815.294	2.068.712	2.399.647	2.884.151	4.471.717	4.747.018	6.855.404	8.493.301	1.607.072	1.396.193	101.299	3.783.635	2.209.372	1.310.367	8.470.237	6.559.856	4.656.762	4.508.302	3.131.078	2.557.081	1.928.479	1.519.573	1.139.789	0.9569952	1.131.194	1.296.214	1.732.756	2.326.828	3.743.719	4.986.126	4.747.852	6.229.784	9.567.465	1.129.996	157.459	2.425.418	3.720.596	4.060.877	574.219
T	P371_9-1-1 [oral cancer sudan]@oral cancer sudan -0 [103]»636071285240000000»theOriginal	<Nothing>	P0001	4.260.061.718	2A967C01	Positive	-1	1	B	10	9.535.245	1.233.495	1.394.465	1.657.618	2.288.155	2.703.589	4.315.963	6.477.402	1.231.078	1.080.494	6.729.578	2.180.788	1.315.147	9.193.883	6.197.471	4.264.248	2.824.342	2.806.795	2.060.465	1.579.867	1.288.787	0.9226869	0.72299	0.5825098	0.7181529	0.8478334	1.152.089	1.591.962	2.411.124	3.350.726	3.326.443	4.966.446	7.228.907	8.482.136	9.782.668	1.727.032	2.608.654	3.138.013	3.581.898
T	P371_9-1-1 [oral cancer sudan]@oral cancer sudan -0 [103]»636071285240000000»theOriginal	<Nothing>	P0001	4.260.061.718	2A967C01	Positive	-1	1	B	11	7.004.027	9.593.977	9.792.209	1.253.608	1.650.515	2.291.968	3.788.078	5.411.782	9.360.267	756.509	4.507.005	1.373.698	8.913.416	6.846.545	4.508.612	2.682.889	155.492	1.794.783	1.321.804	1.056.119	0.7936062	0.6089916	0.5083092	0.4347198	0.5181772	0.5944369	0.7703673	0.9845659	1.434.995	2.229.495	2.423.208	3.207.749	5.118.582	6.167.642	8.062.347	1.068.155	1.864.403	1.931.214	2.885.583
T	P371_9-1-1 [oral cancer sudan]@oral cancer sudan -0 [103]»636071285240000000»theOriginal	<Nothing>	P0001	4.260.061.718	2A967C01	Positive	-1	1	B	12	5.929.356	6.486.261	6.048.253	8.933.718	1.270.512	1.589.707	2.532.083	3.742.886	7.028.345	5.150.072	2.996.326	810.948	64.668	4.488.964	2.849.717	148.823	0.8110054	1.227.208	1.000.707	0.8478214	0.5926509	0.408377	0.3513437	0.2809879	0.3539202	0.3979763	0.5857385	0.7757683	1.152.054	170.358	1.949.817	22.038	3.462.793	3.735.732	556.646	8.986.778	156.195	1.567.219	161.325
T	P371_9-1-1 [oral cancer sudan]@oral cancer sudan -0 [103]»636071285240000000»theOriginal	<Nothing>	P0001	4.260.061.718	2A967C01	Positive	-1	1	B	13	4.844.336	4.264.959	3.321.672	5.290.686	7.734.159	1.061.213	1.824.366	3.335.147	6.234.441	4.517.426	2.331.331	5.550.936	4.733.863	2.972.183	2.188.731	1.012.323	0.5526019	0.8455897	0.6625661	0.6078172	0.4097447	0.3003421	0.2236884	0.1940706	0.2517995	0.3114719	0.4336924	0.5345514	0.8524947	1.188.597	1.388.405	1.650.943	2.919.314	3.570.676	523.048	6.578.269	1.254.346	103.599	1.294.592
T	P371_9-1-1 [oral cancer sudan]@oral cancer sudan -0 [103]»636071285240000000»theOriginal	<Nothing>	P0001	4.260.061.718	2A967C01	Positive	-1	1	B	14	4.011.801	2.838.662	1.924.185	3.657.428	5.235.944	8.598.603	147.372	2.750.147	442.796	2.973.609	1.529.447	3.580.812	3.430.143	1.955.601	1.639.298	0.6131666	0.2975096	0.4696114	0.4122403	0.4766091	0.3202193	0.2288088	0.1615029	0.1406607	0.1787384	0.212868	0.3237875	0.4153128	0.6733293	0.8341886	1.040.777	1.070.145	1.988.299	2.237.438	3.578.254	39.577	7.432.268	5.358.299	6.412.391
T	P371_9-1-1 [oral cancer sudan]@oral cancer sudan -0 [103]»636071285240000000»theOriginal	<Nothing>	P0001	4.260.061.718	2A967C01	Positive	-1	1	B	15	3.379.372	2.379.616	1.270.023	252.031	3.401.251	5.866.691	1.047.625	2.035.946	3.500.394	2.075.094	106.659	2.234.974	2.475.642	1.416.512	1.258.686	0.5192347	0.2577435	0.4047751	0.3339424	0.370016	0.2369275	0.1602535	0.1010249	0.09056268	0.1325583	0.1669393	0.2278337	0.2989836	0.5567749	0.6722316	0.8040808	0.9037446	1.419.626	1.823.825	25.639	4.114.389	5.471.815	4.057.626	3.042.243
T	P371_9-1-1 [oral cancer sudan]@oral cancer sudan -0 [103]»636071285240000000»theOriginal	<Nothing>	P0001	4.260.061.718	2A967C01	Positive	-1	1	B	16	2.479.322	1.768.922	0.9173651	2.104.723	2.615.872	5.169.785	9.620.769	1.754.508	272.497	1.461.607	8.547.918	2.086.624	2.061.342	1.115.582	0.9023357	0.3905765	0.1927103	0.3113401	0.2339358	0.2686428	0.1663845	0.1297595	0.06966443	0.05968878	0.08401377	0.1112364	0.1480245	0.2155534	0.4200022	0.5777249	0.6905036	0.6965247	1.286.444	1.463.614	2.531.008	2.827.345	4.655.648	3.023.328	3.170.153
T	P371_9-1-1 [oral cancer sudan]@oral cancer sudan -0 [103]»636071285240000000»theOriginal	<Nothing>	P0001	4.260.061.718	2A967C01	Positive	-1	1	B	17	1.690.924	1.208.892	0.7020757	1.590.325	1.903.183	3.858.721	6.736.506	1.286.931	1.961.983	1.051.023	6.562.134	1.613.231	1.709.983	0.8245359	0.6584172	0.2975363	0.1660086	0.2519476	0.1750562	0.1895857	0.1223302	0.1016435	0.05808128	0.05088764	0.06571332	0.08171715	0.1104369	0.1731817	0.332943	0.3920403	0.4681806	0.4415082	0.7522631	0.9899696	1.737.306	2.766.663	3.587.517	2.842.819	2.044.576
T	P371_9-1-1 [oral cancer sudan]@oral cancer sudan -0 [103]»636071285240000000»theOriginal	<Nothing>	P0001	4.260.061.718	2A967C01	Positive	-1	1	B	18	1.690.925	0.9080726	0.4928979	1.043.513	1.222.201	2.760.531	5.021.627	1.022.612	1.504.278	8.219.285	5.676.787	1.399.233	1.450.763	0.5441595	0.4459894	0.2028878	0.1323945	0.1848694	0.1097686	0.1089706	0.0781959	0.07983425	0.04925867	0.03781049	0.04789434	0.05849798	0.07213537	0.1083433	0.2472624	0.2758607	0.3413861	0.381659	0.5755739	0.7418473	1.078.069	1.608.348	1.402.489	1.059.408	0.7088971
T	P371_9-1-1 [oral cancer sudan]@oral cancer sudan -0 [103]»636071285240000000»theOriginal	<Nothing>	P0001	4.260.061.718	2A967C01	Positive	-1	1	B	19	1.236.004	0.686379	0.395957	0.7949769	0.8794868	2.123.932	3.646.304	7.762.503	1.009.471	5.712.598	4.130.136	1.221.543	1.191.801	0.3567402	0.2750112	0.1322553	0.09528752	0.1247667	0.07399363	0.08233641	0.06423524	0.06383248	0.03605609	0.02867644	0.03631693	0.04270147	0.05275714	0.07261015	0.1778498	0.1831289	0.2522692	0.2471384	0.4964563	0.5237133	1.022.815	0.9509387	1.396.559	0.8081508	1.001.628
T	P371_9-1-1 [oral cancer sudan]@oral cancer sudan -0 [103]»636071285240000000»theOriginal	<Nothing>	P0001	4.260.061.718	2A967C01	Positive	-1	1	B	20	0.8299327	0.5005301	0.3053005	0.5182887	0.6290348	216.228	3.373.923	6.773.325	7.196.238	4.046.088	2.647.764	0.7112483	0.8103064	0.2687645	0.1951485	0.09002636	0.07268742	0.1036041	0.06228897	0.06535003	0.04458281	0.04761542	0.02582381	0.02238868	0.02672858	0.03354976	0.03898153	0.05741733	0.1405779	0.1370987	0.1821683	0.232046	0.3445303	0.4359707	0.5810103	1.068.769	1.052.865	0.8937163	0.6076761
T	P371_9-1-1 [oral cancer sudan]@oral cancer sudan -0 [103]»636071285240000000»theOriginal	<Nothing>	P0001	4.260.061.718	2A967C01	Positive	-1	1	B	21	0.6479388	0.3519122	0.2169171	0.4033604	0.5238954	1.723.606	2.589.067	4.830.614	528.674	3.112.001	2.319.474	0.6075279	0.5905805	0.1724129	0.1343276	0.06436149	0.05871793	0.08031747	0.05315247	0.05455746	0.03609199	0.03456157	0.01735082	0.01527484	0.02079937	0.03093925	0.03576869	0.0468047	0.1107231	0.1314579	0.1882905	0.2059394	0.411089	0.4527905	0.812112	0.830738	121.241	0.7960709	0.9522041
T	P371_9-1-1 [oral cancer sudan]@oral cancer sudan -0 [103]»636071285240000000»theOriginal	<Nothing>	P0001	4.260.061.718	2A967C01	Positive	-1	1	B	22	0.6479364	0.3320196	0.2023165	0.3729248	0.501611	1.676.108	2.342.973	4.463.206	4.249.324	2.392.133	1.776.729	0.5387247	0.6301407	0.1788575	0.1438482	0.06469301	0.05903009	0.0779199	0.05315195	0.05455709	0.03804122	0.03646016	0.02023227	0.01821883	0.02335823	0.03009168	0.03618734	0.05347689	0.1167709	0.1152257	0.1623589	0.1512539	0.287526	0.3032438	0.6175075	1.080.259	1.138.034	0.9721646	0.6137724
T	P371_9-1-1 [oral cancer sudan]@oral cancer sudan -0 [103]»636071285240000000»theOriginal	<Nothing>	P0001	4.260.061.718	2A967C01	Positive	-1	1	B	23	0.682	0.4165037	0.2806043	0.4846877	0.6224123	2.107.326	3.373.952	6.773.375	719.624	4.154.229	2.796.925	0.7557458	0.8019285	0.2431542	0.1875025	0.09214698	0.07770838	0.1064844	0.06228942	0.06646211	0.04471785	0.04562978	0.02484418	0.02464523	0.0345149	0.04409704	0.04983431	0.06667407	0.1584999	0.1506465	0.2051963	0.2408726	0.3502008	0.4410124	0.6186468	1.163.929	1.068.856	0.9363732	0.6137751
T	P371_9-1-1 [oral cancer sudan]@oral cancer sudan -0 [103]»636071285240000000»theOriginal	<Nothing>	P0001	4.260.061.718	2A967C01	Positive	-1	1	B	24	0.8299248	0.5053589	0.3209384	0.6134561	0.6657187	2.023.814	3.193.955	6.868.246	7.687.518	478.744	3.448.864	1.078.827	0.9538	0.2535424	0.1827441	0.08654695	0.06910525	0.09166966	0.05712764	0.05804535	0.04043079	0.0391374	0.02109896	0.01860666	0.02438563	0.03247558	0.04124982	0.05128677	0.116451	0.1130431	0.1717849	0.1790582	0.3823173	0.4145566	0.8712621	0.9431867	1.479.555	1.033.661	1.260.671
T	P371_9-1-1 [oral cancer sudan]@oral cancer sudan -0 [103]»636071285240000000»theOriginal	<Nothing>	P0001	4.260.061.718	2A967C01	Positive	-1	1	B	25	0.6479393	0.3745114	0.2437627	0.4428051	0.6039661	2.196.843	3.494.274	6.959.805	6.980.714	4.002.244	25.508	0.718914	0.7156011	0.1937082	0.1269969	0.05465944	0.05155997	0.06507691	0.03937092	0.03591632	0.02779697	0.02790086	0.01664534	0.01266672	0.01752116	0.0234841	0.02643002	0.03759989	0.08683125	0.0868709	0.1351442	0.1881324	0.2867636	0.3492192	0.6464492	0.9931768	1.518.322	1.063.593	0.740396
T	P371_9-1-1 [oral cancer sudan]@oral cancer sudan -0 [103]»636071285240000000»theOriginal	<Nothing>	P0001	4.260.061.718	2A967C01	Positive	-1	1	B	26	0.5227616	0.2589807	0.1680647	0.3395824	0.5016108	1.601.305	2.250.398	4.323.673	4.249.322	2.629.344	1.921.049	0.6075276	0.5499815	0.1443689	0.1005375	0.04189232	0.0380614	0.04503816	0.02753879	0.02452788	0.01820609	0.01722688	0.008069573	0.005619216	0.008967628	0.01383198	0.01849349	0.02426134	0.04923477	0.04341693	0.07256505	0.08871501	0.21313	0.2345767	0.509267	0.5534713	0.7216825	0.3960028	0.5446386
T	P371_9-1-1 [oral cancer sudan]@oral cancer sudan -0 [103]»636071285240000000»theOriginal	<Nothing>	P0001	4.260.061.718	2A967C01	Positive	-1	1	B	27	0.3662983	0.1601101	0.09758323	0.207027	0.3954172	1.206.731	1.608.817	2.919.773	3.049.273	1.805.514	1.208.751	0.34858	0.3682559	0.1035166	0.07107095	0.03173631	0.03507427	0.03989075	0.02185528	0.01788801	0.01244149	0.01267761	0.007828893	0.004770212	0.00521072	0.006566296	0.006957915	0.01196527	0.02979378	0.03402378	0.04686209	0.08305956	0.09835689	0.1506467	0.1646741	0.3737386	0.2372875	0.2483249	0.1501406
T	P371_9-1-1 [oral cancer sudan]@oral cancer sudan -0 [103]»636071285240000000»theOriginal	<Nothing>	P0001	4.260.061.718	2A967C01	Positive	-1	1	B	28	0.2265413	0.1170111	0.07640487	0.123368	0.1722212	0.5514351	0.8920773	1.592.628	1.550.069	0.818669	0.6787744	0.2384461	0.2350794	0.05212668	0.02416106	0.01148371	0.01546665	0.02196715	0.009787531	0.007119474	0.005200868	0.006609855	0.004762399	0.003561007	0.003753058	0.004289133	0.005512193	0.007033987	0.01668655	0.01617124	0.02412216	0.03202031	0.06567823	0.08229223	0.1466055	0.1180446	0.1296949	0.07029083	0.1311724
T	P371_9-1-1 [oral cancer sudan]@oral cancer sudan -0 [103]»636071285240000000»theOriginal	<Nothing>	P0001	4.260.061.718	2A967C01	Positive	-1	1	B	29	0.1155675	0.07792539	0.06144781	0.08122027	0.1373503	0.3398588	0.5476876	0.8458253	0.8949816	0.4975457	0.4315197	0.1490526	0.1540266	0.03889683	0.02495489	0.01170274	0.01376632	0.01411545	0.00465433	0.003817972	0.002603284	0.003485891	0.001982838	0.00160456	0.001954218	0.001959673	0.002040221	0.00372047	0.009961085	0.01111037	0.01212489	0.0350531	0.04805631	0.1252056	0.1208327	0.2361634	0.1170955	0.08842378	0.04551692
T	P371_9-1-1 [oral cancer sudan]@oral cancer sudan -0 [103]»636071285240000000»theOriginal	<Nothing>	P0001	4.260.061.718	2A967C01	Positive	-1	1	B	30	0.04754426	0.03615637	0.0393336	0.04089417	0.06201861	0.1300246	0.277621	0.4412408	0.5332355	0.3193461	0.3295661	0.136495	0.1105803	0.02528547	0.008575352	0.004769132	0.0057342	0.008874011	0.002720486	0.001805795	0.000723451	0.000943474	0.000728363	0.000699241	0.001224715	0.001217375	0.00134464	0.001584036	0.005072843	0.005919518	0.006935959	0.01138399	0.02859478	0.05011033	0.08769324	0.08169852	0.0904863	0.06151666	0.1381188
T	P371_9-1-1 [oral cancer sudan]@oral cancer sudan -0 [103]»636071285240000000»theOriginal	<Nothing>	P0001	4.260.061.718	2A967C01	Positive	-1	1	B	31	0.03114461	0.02083779	0.02026433	0.02181469	0.02657861	0.06432632	0.1344141	0.2524186	0.2570258	0.1366065	0.151893	0.07034001	0.07424817	0.01337351	0.006522786	0.003322337	0.003206671	0.0035271	0.000783821	0.000635451	0.000397574	0.00079937	0.000685573	0.000790986	0.000745394	0.000677636	0.00049992	0.00121829	0.002754724	0.002786821	0.00183105	0.000867193	0.001265057	0.01795041	0.03312193	0.09152573	0.01963219	0.03175196	0.005910942
T	P371_9-1-1 [oral cancer sudan]@oral cancer sudan -0 [103]»636071285240000000»theOriginal	<Nothing>	P0001	4.260.061.718	2A967C01	Positive	-1	1	B	32	0.01564283	0.01143251	0.01463495	0.01275469	0.01170071	0.02494979	0.07312181	0.1450566	0.1441307	0.08587798	0.0816521	0.02933023	0.02505574	0.005390157	0.004708577	0.002077333	0.001761168	0.001786312	0.000435868	0.000222627	8.88E-05	0.000223742	0.000352011	0.000554556	0.000565418	0.000590758	0.000445785	0.000589518	0.001734495	0.001779504	0.000755504	0.003842759	0.000954126	0.01112262	0.01772377	0.06113614	0.05987392	0.0450349	0.09263914
T	P371_9-1-1 [oral cancer sudan]@oral cancer sudan -0 [103]»636071285240000000»theOriginal	<Nothing>	P0001	4.260.061.718	2A967C01	Positive	-1	1	B	33	0.004675402	0.003034604	0.004365919	0.002763838	0.004022247	0.00728932	0.02315015	0.0422564	0.03193796	0.01110133	0.01371002	0.005816245	0.009518186	0.001608189	0.001427465	0.000750809	0.000878751	0.001463251	0.000549769	3.38E-05	3.08E-07	3.50E-06	0.000150607	0.000101431	4.00E-05	8.61E-06	4.83E-05	4.54E-05	0.000180687	0.000170972	7.53E-05	1.89E-06	1.34E-11	3.16E-08	0.000500798	0.0171463	0.0154464	0.02573812	0.002122169
T	P371_9-1-1 [oral cancer sudan]@oral cancer sudan -0 [103]»636071285240000000»theOriginal	<Nothing>	P0001	4.260.061.718	2A967C01	Positive	-1	1	B	34	0.000512322	0.000247146	0.00011528	0.000164545	0.000275224	0.00045594	0.002385861	0.0028517	0.003026222	0.000219481	0.000229565	4.08E-05	0.000443875	0.000157831	0.000217418	5.91E-05	0.000149403	0.000318445	0.000130228	5.13E-06	1.34E-11	1.34E-11	1.34E-11	2.89E-06	1.17E-05	3.86E-06	1.57E-05	1.62E-05	0.000118726	0.000118709	5.58E-05	0.001277323	0.0041751	0.007148083	0.003927253	0.006981746	1.34E-11	1.34E-11	1.34E-11
T	P371_9-1-1 [oral cancer sudan]@oral cancer sudan -0 [103]»636071285240000000»theOriginal	<Nothing>	P0001	4.260.061.718	2A967C01	Positive	-1	1	B	35	1.34E-11	1.34E-11	1.34E-11	1.34E-11	1.34E-11	1.34E-11	1.34E-11	1.34E-11	1.34E-11	1.34E-11	1.34E-11	1.34E-11	1.34E-11	1.34E-11	1.34E-11	1.34E-11	1.34E-11	1.34E-11	1.34E-11	1.34E-11	1.34E-11	1.34E-11	1.34E-11	1.34E-11	1.34E-11	1.34E-11	1.34E-11	1.34E-11	1.34E-11	1.34E-11	1.34E-11	1.34E-11	1.34E-11	1.34E-11	1.34E-11	1.34E-11	1.34E-11	1.34E-11	1.34E-11
T	P371_9-1-1 [oral cancer sudan]@oral cancer sudan -0 [103]»636071285240000000»theOriginal	<Nothing>	P0001	4.260.061.718	2A967C01	Positive	-1	1	C	0	0.2593835	0.2543337	0.2796883	0.4155045	0.5809152	0.748951	0.8396757	1.029.517	1.160.811	1.411.393	1.375.226	1.619.219	1.622.926	1.676.325	156.965	1.462.921	138.691	1.256.174	111.006	1.005.372	0.7853304	0.6193668	0.4740749	0.3952586	0.3557882	0.3373463	0.415381	0.5428463	0.7736358	1.026.825	1.348.339	152.358	2.138.541	2.263.772	2.573.681	2.346.269	2.738.685	3.122.935	3.714.642
T	P371_9-1-1 [oral cancer sudan]@oral cancer sudan -0 [103]»636071285240000000»theOriginal	<Nothing>	P0001	4.260.061.718	2A967C01	Positive	-1	1	C	1	3.719.266	3.935.501	4.372.763	5.283.061	6.519.768	7.290.322	7.991.087	8.715.601	9.103.934	9.605.177	9.066.103	9.750.943	941.175	9.087.189	8.237.299	7.610.455	7.115.188	631.049	5.434.734	4.808.928	390.247	2.937.311	2.128.866	1.667.645	158.302	155.975	1.928.023	2.433.278	3.238.129	4.042.958	5.078.104	6.416.078	8.010.742	9.297.166	9.270.208	1.027.365	1.074.697	1.349.041	1.372.048
T	P371_9-1-1 [oral cancer sudan]@oral cancer sudan -0 [103]»636071285240000000»theOriginal	<Nothing>	P0001	4.260.061.718	2A967C01	Positive	-1	1	C	2	9.367.032	1.069.163	1.232.256	1.445.276	1.625.102	1.711.401	1.814.112	205.757	2.214.912	2.257.615	2.184.269	2.148.984	2.095.108	1.902.692	1.754.288	1.548.463	1.377.198	1.195.607	1.030.666	8.807.408	6.916.892	5.136.979	3.806.043	3.072.934	2.910.275	2.936.516	3.525.602	4.384.124	595.464	7.616.066	9.531.852	112.088	1.321.979	1.503.035	154.771	1.781.738	2.037.096	2.426.873	2.617.217
T	P371_9-1-1 [oral cancer sudan]@oral cancer sudan -0 [103]»636071285240000000»theOriginal	<Nothing>	P0001	4.260.061.718	2A967C01	Positive	-1	1	C	3	1.748.978	1.914.045	2.121.826	2.416.209	2.792.486	3.103.595	3.225.467	3.393.088	3.557.628	3.838.406	3.745.191	3.589.152	3.298.817	3.037.087	2.714.366	2.429.784	2.126.749	184.648	1.545.463	1.311.937	1.045.938	782.652	592.465	4.606.271	4.388.917	4.381.042	5.395.798	6.850.867	9.136.584	1.174.953	1.468.625	1.845.738	2.269.008	2.626.033	2.774.426	3.173.841	3.412.217	4.018.331	4.010.227
T	P371_9-1-1 [oral cancer sudan]@oral cancer sudan -0 [103]»636071285240000000»theOriginal	<Nothing>	P0001	4.260.061.718	2A967C01	Positive	-1	1	C	4	2.464.836	2.814.943	3.226.404	3.655.895	4.095.314	4.331.692	4.755.842	5.159.634	539.986	5.347.749	5.229.112	5.170.833	4.877.782	433.448	3.844.186	3.373.631	2.971.992	253.098	2.147.473	1.772.598	1.396.412	1.040.764	8.002.428	6.297.724	6.130.358	6.021.689	7.389.783	9.122.833	1.251.698	1.589.018	1.988.764	2.387.135	2.886.631	3.409.792	3.655.411	4.172.391	437.181	5.157.117	5.398.302
T	P371_9-1-1 [oral cancer sudan]@oral cancer sudan -0 [103]»636071285240000000»theOriginal	<Nothing>	P0001	4.260.061.718	2A967C01	Positive	-1	1	C	5	3.379.511	3.677.737	4.131.953	4.705.517	5.432.008	5.775.312	6.314.563	6.740.543	7.056.853	6.941.653	6.715.918	6.499.044	6.081.166	5.408.233	4.852.248	4.267.928	3.670.327	3.068.035	2.565.088	2.149.951	1.687.529	1.249.579	9.467.431	7.449.813	7.109.102	7.087.669	8.832.284	1.104.495	1.505.816	1.944.171	2.480.046	2.902.904	3.638.976	4.143.856	4.846.671	5.198.305	5.781.285	6.395.607	6.939.245
T	P371_9-1-1 [oral cancer sudan]@oral cancer sudan -0 [103]»636071285240000000»theOriginal	<Nothing>	P0001	4.260.061.718	2A967C01	Positive	-1	1	C	6	3.923.026	4.585.258	5.210.199	5.915.599	6.581.058	7.140.874	7.751.981	829.849	8.697.089	8.679.822	8.491.528	8.063.369	7.592.828	668.615	5.942.408	5.110.702	4.435.511	3.752.071	3.104.397	2.535.809	197.227	1.460.822	1.121.038	881.286	8.350.345	8.318.036	1.030.194	1.327.198	1.790.034	2.313.167	2.904.521	3.636.049	4.483.709	52.097	5.629.585	651.188	7.230.491	8.525.916	8.967.074
T	P371_9-1-1 [oral cancer sudan]@oral cancer sudan -0 [103]»636071285240000000»theOriginal	<Nothing>	P0001	4.260.061.718	2A967C01	Positive	-1	1	C	7	4.530.921	5.369.693	6.273.766	718.651	8.165.084	8.891.718	9.394.237	9.909.735	103.997	1.072.119	1.041.893	9.725.296	886.151	7.857.694	6.912.392	6.025.378	5.075.218	4.261.463	3.511.285	2.932.198	2.262.315	1.658.525	1.253.894	993.429	958.033	966.001	1.189.562	1.494.035	2.043.677	2.690.352	3.409.763	4.095.584	52.655	6.053.885	6.989.968	7.589.372	8.714.999	9.612.796	1.039.699
T	P371_9-1-1 [oral cancer sudan]@oral cancer sudan -0 [103]»636071285240000000»theOriginal	<Nothing>	P0001	4.260.061.718	2A967C01	Positive	-1	1	C	8	5.500.965	627.894	7.186.392	8.179.374	9.432.446	1.040.102	1.110.523	1.175.627	116.699	1.155.627	1.078.431	1.051.936	9.795.374	8.755.476	7.662.084	65.873	5.613.003	4.604.106	3.734.771	3.054.347	235.592	172.004	1.300.719	101.694	9.783.279	9.790.566	12.209	1.537.306	2.094.069	2.733.155	3.561.435	4.207.841	5.309.529	6.246.759	7.256.267	8.336.535	9.129.907	1.062.946	1.098.464
T	P371_9-1-1 [oral cancer sudan]@oral cancer sudan -0 [103]»636071285240000000»theOriginal	<Nothing>	P0001	4.260.061.718	2A967C01	Positive	-1	1	C	9	4.928.873	5.576.912	6.539.194	7.526.308	8.533.176	9.032.803	9.394.223	9.909.747	1.019.952	9.966.404	9.194.872	860.243	8.061.827	7.119.314	5.970.042	4.927.583	4.127.916	3.348.466	265.124	2.045.133	1.506.248	1.050.994	7.717.678	5.819.952	5.654.963	5.633.107	7.183.559	9.414.525	1.388.874	1.891.538	2.507.037	3.147.927	3.989.586	4.767.778	5.225.117	6.145.004	665.778	7.940.018	8.316.369
T	P371_9-1-1 [oral cancer sudan]@oral cancer sudan -0 [103]»636071285240000000»theOriginal	<Nothing>	P0001	4.260.061.718	2A967C01	Positive	-1	1	C	10	3.379.509	3.987.003	4.693.336	5.533.627	6.356.815	7.005.077	7.288.035	7.793.688	7.845.193	756.048	7.012.966	6.499.044	5.996.126	5.138.547	4.405.848	3.676.316	3.005.549	2.320.305	1.798.155	1.363.387	9.714.373	634.445	4.454.998	3.427.357	3.373.006	3.470.605	4.453.842	5.973.642	8.977.184	1.281.323	178.603	2.230.636	2.998.098	3.509.424	4.124.952	4.556.503	5.245.081	5.910.917	6.389.549
T	P371_9-1-1 [oral cancer sudan]@oral cancer sudan -0 [103]»636071285240000000»theOriginal	<Nothing>	P0001	4.260.061.718	2A967C01	Positive	-1	1	C	11	263.074	313.243	36.954	4.346.134	4.955.254	5.445.863	5.535.962	5.895.522	5.915.554	5.860.342	5.476.588	5.170.827	4.805.644	4.053.938	334.495	2.768.448	2.274.511	1.782.101	1.314.846	9.704.869	6.666.912	4.426.988	3.083.089	2.363.086	2.260.281	2.275.892	3.008.326	4.244.354	6.468.199	9.264.829	1.295.846	1.753.328	2.310.888	2.862.517	3.238.588	3.889.159	4.303.503	5.042.569	5.156.681
T	P371_9-1-1 [oral cancer sudan]@oral cancer sudan -0 [103]»636071285240000000»theOriginal	<Nothing>	P0001	4.260.061.718	2A967C01	Positive	-1	1	C	12	1.944.914	231.757	2.775.566	3.329.416	3.870.845	4.237.365	4.322.635	4.576.198	4.799.028	4.781.178	4.513.615	4.072.055	3.668.469	3.118.313	2.577.837	2.138.662	1.700.689	1.324.208	9.779.893	727.608	4.870.035	3.163.694	2.131.162	1.655.714	1.624.782	1.651.024	2.147.214	2.965.883	4.722.696	7.042.041	999.352	1.310.575	1.696.862	2.052.801	2.466.398	2.986.415	3.561.746	4.118.887	440.182
T	P371_9-1-1 [oral cancer sudan]@oral cancer sudan -0 [103]»636071285240000000»theOriginal	<Nothing>	P0001	4.260.061.718	2A967C01	Positive	-1	1	C	13	1.626.684	1.903.576	2.247.624	2.729.522	3.164.847	3.382.164	3.577.617	3.672.319	3.845.207	3.661.388	3.492.619	321.555	2.895.082	2.454.903	2.047.122	1.658.366	1.319.746	9.851.731	7.330.519	5.421.535	3.662.545	2.286.055	1.507.166	1.154.535	1.131.451	1.170.324	158.339	2.196.334	3.468.196	5.128.416	7.617.185	9.669.711	1.355.615	1.596.207	1.980.139	223.115	2.614.902	3.100.432	3.395.861
T	P371_9-1-1 [oral cancer sudan]@oral cancer sudan -0 [103]»636071285240000000»theOriginal	<Nothing>	P0001	4.260.061.718	2A967C01	Positive	-1	1	C	14	1.199.045	1.490.509	1.835.601	2.152.738	2.623.595	2.823.264	2.980.906	3.055.835	3.033.427	3.056.973	2.718.732	2.564.199	2.246.486	1.930.167	1.582.462	1.261.535	101.336	7.781.355	5.694.309	4.010.797	2.647.722	1.655.501	1.096.479	0.8311966	0.8354661	0.8777885	1.156.195	1.682.194	2.748.383	4.107.811	591.285	8.130.688	1.102.041	1.366.417	150.879	1.831.597	2.068.793	2.554.676	2.694.526
T	P371_9-1-1 [oral cancer sudan]@oral cancer sudan -0 [103]»636071285240000000»theOriginal	<Nothing>	P0001	4.260.061.718	2A967C01	Positive	-1	1	C	15	1.019.008	1.187.889	1.424.602	1.717.927	2.036.771	2.256.296	2.342.422	244.549	249.106	2.464.927	2.204.104	1.995.266	1.762.945	1.522.333	1.249.197	1.031.606	8.104.896	6.001.537	4.302.537	3.060.618	19.828	1.234.286	0.8156487	0.6469814	0.6263809	0.6476696	0.8443846	1.261.238	2.056.744	3.176.037	4.797.624	6.375.761	9.396.015	1.112.971	1.348.296	1.453.343	1.754.579	2.049.926	2.282.633
T	P371_9-1-1 [oral cancer sudan]@oral cancer sudan -0 [103]»636071285240000000»theOriginal	<Nothing>	P0001	4.260.061.718	2A967C01	Positive	-1	1	C	16	7.865.149	9.564.672	1.140.105	1.349.372	1.596.304	1.771.413	1.921.972	1.930.517	1.961.181	1.835.448	1.748.978	1.575.957	1.422.775	1.179.611	9.811.402	8.132.107	6.497.204	485.115	3.264.421	2.245.725	1.428.217	0.9452119	0.6728054	0.5279373	0.4851312	0.4793343	0.6549597	1.029.552	162.655	2.425.806	3.544.972	5.298.924	7.464.951	9.365.865	1.018.371	1.254.516	136.471	1.632.745	1.662.384
T	P371_9-1-1 [oral cancer sudan]@oral cancer sudan -0 [103]»636071285240000000»theOriginal	<Nothing>	P0001	4.260.061.718	2A967C01	Positive	-1	1	C	17	5.660.721	7.192.773	8.896.374	1.066.613	125.661	1.364.598	1.454.934	1.598.981	1.566.818	1.566.536	1.363.913	1.267.078	1.096.446	9.129.465	7.859.701	6.182.209	4.851.419	3.551.949	2.501.301	1.747.267	1.065.521	0.6875815	0.4807329	0.3953074	0.3739286	0.3624952	0.4920036	0.7380052	1.259.112	1.979.589	2.919.071	39.074	5.932.278	7.179.336	8.790.881	9.481.667	1.131.358	1.267.462	1.323.581
T	P371_9-1-1 [oral cancer sudan]@oral cancer sudan -0 [103]»636071285240000000»theOriginal	<Nothing>	P0001	4.260.061.718	2A967C01	Positive	-1	1	C	18	4.865.664	5.865.215	6.875.755	8.319.441	1.009.017	1.132.696	1.191.498	1.217.056	1.274.048	1.200.942	1.091.099	926.252	8.506.433	7.133.423	6.082.716	4.794.509	3.839.662	2.787.803	1.870.144	1.267.725	0.7964442	0.5200634	0.3490163	0.2720467	0.2642129	0.2609254	0.3720206	0.542725	0.9292358	142.597	2.202.383	2.775.862	4.164.663	55.021	661.712	7.904.853	8.603.829	1.084.708	112.412
T	P371_9-1-1 [oral cancer sudan]@oral cancer sudan -0 [103]»636071285240000000»theOriginal	<Nothing>	P0001	4.260.061.718	2A967C01	Positive	-1	1	C	19	3.515.028	4.280.646	5.302.761	6.292.504	7.612.774	8.123.511	860.795	9.412.309	9.469.125	9.299.477	8.138.805	7.572.793	6.914.553	5.647.871	4.605.963	3.576.075	289.015	216.475	1.462.024	0.9790056	0.6155372	0.4030827	0.2751371	0.2060043	0.2090776	0.2008651	0.2814045	0.4010695	0.7244553	5.711.304	8.758.101	8.881.931	3.093.261	399.431	4.336.308	5.419.244	5.870.693	7.530.118	7.491.383
T	P371_9-1-1 [oral cancer sudan]@oral cancer sudan -0 [103]»636071285240000000»theOriginal	<Nothing>	P0001	4.260.061.718	2A967C01	Positive	-1	1	C	20	294.902	3.299.385	3.837.738	4.809.374	6.122.468	7.057.572	7.038.945	7.081.844	6.818.079	7.034.645	6.204.988	5.689.496	5.001.165	4.103.787	3.435.004	277.246	2.212.857	1.552.555	1.029.879	0.7254062	0.4688888	0.2944427	0.1916057	0.1459524	0.1457113	0.1412024	0.2064661	0.2953601	0.5210621	0.8056144	1.275.261	1.610.927	2.489.567	2.872.132	3.575.402	3.750.401	4.590.988	5.680.267	6.660.769
T	P371_9-1-1 [oral cancer sudan]@oral cancer sudan -0 [103]»636071285240000000»theOriginal	<Nothing>	P0001	4.260.061.718	2A967C01	Positive	-1	1	C	21	2.150.399	2.434.207	2.949.688	3.586.268	4.559.697	4.736.845	5.024.889	4.977.729	5.200.893	4.957.326	4.223.291	3.791.678	3.327.794	2.957.383	2.498.165	1.983.832	1.573.418	1.120.507	0.7660341	0.5211008	0.3322441	0.2202051	0.1473166	0.113395	0.1093612	0.1127442	0.157183	0.2475571	0.4292251	0.6553044	0.9862743	1.446.896	2.083.426	2.623.428	2.696.876	3.277.825	3.372.803	44.019	4.297.625
T	P371_9-1-1 [oral cancer sudan]@oral cancer sudan -0 [103]»636071285240000000»theOriginal	<Nothing>	P0001	4.260.061.718	2A967C01	Positive	-1	1	C	22	151.389	1.925.074	2.334.078	2.905.779	3.796.297	4.366.534	4.360.185	4.292.729	4.277.983	4.298.092	3.827.167	3.475.679	3.198.624	2.758.007	2.305.795	177.848	1.354.037	0.9703396	0.6537482	0.4709849	0.2917486	0.1897723	0.1237333	0.1041665	0.1068079	0.1129116	0.1498016	0.2149016	0.3721403	0.6002616	0.9007261	1.174.187	189.248	229.029	275.217	2.864.359	3.373.521	3.874.675	4.078.528
T	P371_9-1-1 [oral cancer sudan]@oral cancer sudan -0 [103]»636071285240000000»theOriginal	<Nothing>	P0001	4.260.061.718	2A967C01	Positive	-1	1	C	23	1.629.226	1.969.105	2.240.768	2.555.873	3.062.605	3.504.426	3.793.886	4.091.438	4.067.832	4.087.321	3.631.441	3.475.675	3.092.561	2.585.454	209.662	1.709.592	1.391.803	1.050.266	0.7026648	0.5250073	0.354766	0.2496925	0.1684203	0.1347759	0.137512	0.1352462	0.1907897	0.2907005	0.4788405	0.7143209	1.063.922	1.620.075	2.365.729	2.949.045	3.022.609	3.486.988	3.653.066	4.592.372	4.485.244
T	P371_9-1-1 [oral cancer sudan]@oral cancer sudan -0 [103]»636071285240000000»theOriginal	<Nothing>	P0001	4.260.061.718	2A967C01	Positive	-1	1	C	24	1.629.228	2.099.155	2.578.589	2.976.131	3.600.199	4.016.831	4.169.846	4.292.733	4.277.988	4.298.102	3.827.164	3.475.687	3.198.624	268.022	2.236.372	1.719.625	1.448.458	1.076.524	0.7454356	0.5195742	0.3308129	0.2351499	0.1629263	0.1369323	0.1423334	0.1411479	0.1960835	0.2804585	0.4871075	0.756856	1.089.997	145.981	2.345.916	292.615	3.575.409	3.606.104	4.054.907	4.409.518	4.694.531
T	P371_9-1-1 [oral cancer sudan]@oral cancer sudan -0 [103]»636071285240000000»theOriginal	<Nothing>	P0001	4.260.061.718	2A967C01	Positive	-1	1	C	25	1.877.526	2.119.677	2.399.137	2.779.437	3.312.818	3.649.801	359.701	3.884.846	3.862.005	4.087.326	3.631.423	3.343.522	2.869.136	2.315.587	1.952.423	1.578.848	1.280.876	0.9037094	0.6142954	0.4390006	0.2937622	0.1949515	0.1329984	0.1103965	0.1141653	0.1177556	0.1659447	0.2334734	0.3805636	0.5718153	0.9039684	1.115.032	1.733.481	1.974.879	2.446.351	2.346.267	2.738.685	3.290.939	3.901.926
T	P371_9-1-1 [oral cancer sudan]@oral cancer sudan -0 [103]»636071285240000000»theOriginal	<Nothing>	P0001	4.260.061.718	2A967C01	Positive	-1	1	C	26	1.300.075	1.556.868	1.919.579	2.285.649	264.626	2.734.504	2.773.429	3.149.536	3.114.036	3.005.572	240.202	216.171	208.204	1.820.337	1.614.088	1.219.127	0.9556922	0.7040083	0.4757265	0.3349483	0.2011286	0.1380755	0.09500429	0.08266748	0.08443152	0.09254748	0.1239346	0.1804477	0.2994696	0.4806709	0.72565	1.008.739	1.342.505	1.695.135	1.726.205	2.101.538	2.468.305	3.086.296	3.344.892
T	P371_9-1-1 [oral cancer sudan]@oral cancer sudan -0 [103]»636071285240000000»theOriginal	<Nothing>	P0001	4.260.061.718	2A967C01	Positive	-1	1	C	27	1.201.252	1.221.344	1.362.862	1.725.117	224.424	2.470.493	2.623.638	265.986	2.777.913	253.611	2.153.971	1.929.953	1.747.736	1.448.732	1.156.497	0.9059578	0.7426446	0.5235563	0.3570766	0.2492184	0.1636775	0.1077882	0.07105473	0.06127424	0.0621707	0.06802304	0.09493537	0.1335721	0.210107	0.3079524	0.508714	0.6504761	1.068.605	1.401.829	1.714.539	203.367	1.987.035	2.388.595	2.164.277
T	P371_9-1-1 [oral cancer sudan]@oral cancer sudan -0 [103]»636071285240000000»theOriginal	<Nothing>	P0001	4.260.061.718	2A967C01	Positive	-1	1	C	28	0.7820467	0.9072967	1.059.163	1.231.479	1.477.756	1.584.183	1.613.409	1.835.572	1.794.281	1.863.313	1.390.963	1.236.471	1.075.121	0.9801316	0.8444547	0.6369672	0.5115522	0.3824745	0.250304	0.1640412	0.1037309	0.07649249	0.05079016	0.04064375	0.04108741	0.04700579	0.06389829	0.09165651	0.1534279	0.2176176	0.3373591	0.4928442	0.7506695	0.9361174	0.8918739	1.098.726	1.064.976	15.648	160.281
T	P371_9-1-1 [oral cancer sudan]@oral cancer sudan -0 [103]»636071285240000000»theOriginal	<Nothing>	P0001	4.260.061.718	2A967C01	Positive	-1	1	C	29	0.5850398	0.5765533	0.6324265	0.8289002	1.127.884	1.222.072	1.223.239	1.201.884	1.254.548	1.146.644	0.9726954	0.8716993	0.8103452	0.660066	0.5501312	0.4343936	0.3623004	0.2422693	0.1604046	0.1111744	0.07109898	0.04838044	0.03260314	0.03025825	0.02783765	0.02900585	0.03924735	0.05528061	0.09332347	0.1401769	0.238059	0.2812447	0.4969946	0.5240587	0.6791629	0.6083607	0.7209057	0.8845763	1.042.585
T	P371_9-1-1 [oral cancer sudan]@oral cancer sudan -0 [103]»636071285240000000»theOriginal	<Nothing>	P0001	4.260.061.718	2A967C01	Positive	-1	1	C	30	0.3351276	0.3716172	0.4024877	0.4993024	0.6187986	0.686244	0.6399408	0.7314113	0.6969203	0.7601399	0.5398205	0.5156	0.4287438	0.3753668	0.3202459	0.2573154	0.2233279	0.1601492	0.1066883	0.06732874	0.04171289	0.02847571	0.02070089	0.01681862	0.01577892	0.01592187	0.02181269	0.03261967	0.05853954	0.08375978	0.1323821	0.2028032	0.3247043	0.411775	0.447945	0.5372621	0.4523261	0.5926785	0.5897759
T	P371_9-1-1 [oral cancer sudan]@oral cancer sudan -0 [103]»636071285240000000»theOriginal	<Nothing>	P0001	4.260.061.718	2A967C01	Positive	-1	1	C	31	0.2261605	0.2261419	0.261157	0.2978548	0.4166782	0.4094079	0.4340722	0.4017087	0.4189757	0.3835838	0.3243565	0.29093	0.284545	0.2556472	0.2195999	0.1607797	0.1086074	0.0658999	0.04887504	0.03557679	0.02308755	0.01282761	0.0084984	0.007988288	0.007498053	0.008057485	0.01192272	0.01726646	0.02885172	0.0422137	0.07991267	0.09903109	0.2133791	0.2218177	0.2589862	0.207685	0.2346006	0.3149004	0.3486235
T	P371_9-1-1 [oral cancer sudan]@oral cancer sudan -0 [103]»636071285240000000»theOriginal	<Nothing>	P0001	4.260.061.718	2A967C01	Positive	-1	1	C	32	0.1011986	0.1018562	0.1049224	0.1483107	0.194784	0.2102681	0.1622767	0.1875639	0.1954944	0.207681	0.1318068	0.1251269	0.1222049	0.1172776	0.09254771	0.07184821	0.05973705	0.03912184	0.02423238	0.01415722	0.008717314	0.005806207	0.003805177	0.003337977	0.002547407	0.002619159	0.004640414	0.00912829	0.01701457	0.02135889	0.03545454	0.05952052	0.1125306	0.1518348	0.1035937	0.1290892	0.08074878	0.1501653	0.1233466
T	P371_9-1-1 [oral cancer sudan]@oral cancer sudan -0 [103]»636071285240000000»theOriginal	<Nothing>	P0001	4.260.061.718	2A967C01	Positive	-1	1	C	33	0.01777249	0.02698009	0.03781443	0.04931465	0.0653979	0.06442166	0.0578642	0.06596273	0.06867053	0.06311377	0.05280043	0.04752357	0.05347043	0.04369618	0.03587636	0.02214274	0.01604196	0.01250757	0.009771454	0.006761163	0.003121066	0.001681837	0.001007399	0.00103634	0.000974158	0.001148355	0.001979221	0.002914937	0.005167012	0.007816665	0.01173268	0.01350197	0.04782333	0.05406587	0.06158515	0.0373018	0.04183509	0.06117018	0.05723896
T	P371_9-1-1 [oral cancer sudan]@oral cancer sudan -0 [103]»636071285240000000»theOriginal	<Nothing>	P0001	4.260.061.718	2A967C01	Positive	-1	1	C	34	0.0123081	0.006864831	0.00564239	0.007357335	0.01169925	0.01154662	0.006620997	0.01207667	0.008253386	0.007888906	0.000974876	0.00143478	0.004038209	0.004320205	0.003774683	0.001721952	0.002621458	0.001991198	0.001273851	0.000761692	0.000613784	0.000603835	0.000415015	0.000302569	0.000208554	0.000154452	0.000385488	0.00078217	0.00101905	0.000821301	0.001555289	0.005798067	0.0142069	0.01865105	0.005841685	0.006167347	0.000445119	0.002599562	0.000434642
T	P371_9-1-1 [oral cancer sudan]@oral cancer sudan -0 [103]»636071285240000000»theOriginal	<Nothing>	P0001	4.260.061.718	2A967C01	Positive	-1	1	C	35	1.34E-11	1.34E-11	1.34E-11	1.34E-11	1.34E-11	1.34E-11	1.34E-11	1.34E-11	1.34E-11	1.34E-11	1.34E-11	1.34E-11	1.34E-11	1.34E-11	1.34E-11	1.34E-11	1.34E-11	1.34E-11	1.34E-11	1.34E-11	1.34E-11	1.34E-11	1.34E-11	1.34E-11	1.34E-11	1.34E-11	1.34E-11	1.34E-11	1.34E-11	1.34E-11	1.34E-11	1.34E-11	1.34E-11	1.34E-11	1.34E-11	1.34E-11	1.34E-11	1.34E-11	1.34E-11
T	257-1-1 [oral cancer sudan]@oral cancer sudan -0 [136]»636206978630000000»theOriginal	<Nothing>	P0059	4.275.766.971	F8D8E300	Negative	-1	1	A	0	0.4636599	0.8619837	1.609.341	218.977	3.884.498	5.517.612	7.153.954	8.695.485	1.003.743	9.913.321	912.276	5.897.155	4.963.132	2.871.292	269.218	1.571.596	1.311.321	0.749681	0.4353621	0.3296116	0.2459342	0.2066702	0.1421123	0.1118047	0.1092452	0.1125835	0.1368781	0.1958933	0.2565979	0.3740008	0.5734944	0.9126511	1.470.622	1.664.509	29.347	3.551.853	6.465.292	8.648.328	1.343.135
T	257-1-1 [oral cancer sudan]@oral cancer sudan -0 [136]»636206978630000000»theOriginal	<Nothing>	P0059	4.275.766.971	F8D8E300	Negative	-1	1	A	1	2.755.328	3.679.608	5.544.796	1.068.573	1.921.719	3.192.717	3.869.405	4.402.321	4.927.543	6.079.587	7.216.582	6.755.291	5.496.116	3.922.549	2.766.656	1.961.282	1.448.395	1.184.259	8.430.808	5.772.835	410.738	3.267.483	2.752.831	2.357.375	236.715	2.448.619	2.914.685	3.540.236	4.777.938	7.121.252	1.094.054	220.789	3.799.878	6.883.037	1.063.749	1.765.315	2.488.503	3.396.611	4.114.694
T	257-1-1 [oral cancer sudan]@oral cancer sudan -0 [136]»636206978630000000»theOriginal	<Nothing>	P0059	4.275.766.971	F8D8E300	Negative	-1	1	A	2	9.402.188	1.556.617	2.566.188	3.872.327	5.642.827	7.452.211	9.329.865	1051.03	1130.2	1.151.462	1120.21	9.579.587	8.008.825	5.887.534	4.352.039	2.952.707	2.026.375	141.856	9.197.336	653.956	4.462.326	3.314.284	2.641.895	2.240.237	2.239.003	2.287.569	2.717.894	3.478.671	4.835.329	7.411.788	1.094.933	1.617.832	2.341.278	3.442.401	5.188.748	7.462.471	1.090.762	1.446.511	1.847.934
T	257-1-1 [oral cancer sudan]@oral cancer sudan -0 [136]»636206978630000000»theOriginal	<Nothing>	P0059	4.275.766.971	F8D8E300	Negative	-1	1	A	3	3.666.199	5.650.823	8.348.611	1.250.409	1.748.559	2.328.251	2.836.589	3.204.801	3.419.046	3.338.538	3.113.357	2623.61	2.084.196	1.536.638	1.109.064	7.949.019	5.419.543	369.947	2.459.983	1.763.946	123.168	8.867.043	7.065.925	6.176.593	6.209.109	6.241.207	7.184.979	9.046.454	1.290.589	1.912.778	283.34	4.147.938	6.164.235	8.715.988	1.290.194	1.828.894	2.672.517	3.572.872	4.565.958
T	257-1-1 [oral cancer sudan]@oral cancer sudan -0 [136]»636206978630000000»theOriginal	<Nothing>	P0059	4.275.766.971	F8D8E300	Negative	-1	1	A	4	8.482.527	1.243.597	1.848.492	2.673.236	3.893.094	5111.77	6.263.062	6.943.414	7.330.622	7.009.301	6.369.083	5.150.851	4029.84	2.865.268	2.054.977	1.464.657	1030.31	7.187.718	4.679.508	3.370.805	2.339.741	1.732.747	1.356.584	1.182.307	1.179.688	1.197.089	1.378.754	1.772.291	2.451.999	3.628.367	5.234.139	7.853.646	1.123.532	1.610.097	2.316.383	3.392.677	4.883.419	6.595.131	8.187.384
T	257-1-1 [oral cancer sudan]@oral cancer sudan -0 [136]»636206978630000000»theOriginal	<Nothing>	P0059	4.275.766.971	F8D8E300	Negative	-1	1	A	5	1.507.077	2.124.167	3.093.963	4600.64	6.600.412	8.588.526	10241.64	11122.47	11628.18	11176	10265.9	8369.24	6.506.309	4.626.742	3.268.452	2.345.105	1.637.081	1.152.037	7.484.972	5.227.856	3.692.185	2.743.035	2.228.801	192.164	1.919.524	1.941.278	2.247.396	2.791.183	3.822.746	5.614.854	8.177.734	1.332.076	2.039.905	3.159.102	4.566.724	6.648.081	9.276.278	11998.94	14374.16
T	257-1-1 [oral cancer sudan]@oral cancer sudan -0 [136]»636206978630000000»theOriginal	<Nothing>	P0059	4.275.766.971	F8D8E300	Negative	-1	1	A	6	2.673.448	3.913.148	5.701.394	8.202.766	11271.34	14198.47	16653.44	18162.17	18778.61	17821.88	16182.14	13566.05	10834.08	7.937.262	5.694.688	4061.67	2.830.904	1.961.773	1295.79	9.246.115	6.446.324	4.790.277	3.824.495	3.351.731	3.345.832	3.386.689	387.052	483.896	6.622.729	974.468	1.420.205	2058.21	2.976.472	4.236.699	6.239.357	8.866.526	12370.88	15863.34	19240.85
T	257-1-1 [oral cancer sudan]@oral cancer sudan -0 [136]»636206978630000000»theOriginal	<Nothing>	P0059	4.275.766.971	F8D8E300	Negative	-1	1	A	7	3.611.637	5.277.324	7.673.464	10945.42	14966.78	18756.65	21977.19	23929.27	24776.53	23496.63	21202.86	17667.85	14072.37	10370.55	7.484.538	5.327.513	3.722.018	2.581.011	1.722.949	1.232.761	8.576.498	6.316.683	4.991.879	4.391.748	4.396.136	4.450.083	5.065.898	6.416.959	8.845.447	1.305.478	1.867.996	2.722.918	3.832.129	5.553.099	7.966.768	11427.83	15649.08	20340.18	24639.01
T	257-1-1 [oral cancer sudan]@oral cancer sudan -0 [136]»636206978630000000»theOriginal	<Nothing>	P0059	4.275.766.971	F8D8E300	Negative	-1	1	A	8	4.563.332	6.592.118	9.484.352	13177.35	17806.97	21854.42	25404.83	26556.33	26643.97	24396.94	21588.32	17440.09	13518.25	9677.03	6.836.278	4.749.321	3.264.215	2.222.138	1.463.482	1.024.172	7.021.835	5.146.866	4.098.564	3.597.963	3.563.133	3.581.626	4.053.005	5.027.949	6.873.003	1.006.055	1.451.892	2.130.621	3.029.102	4.351.262	6.194.246	8.882.344	12081.76	15455.17	18274.35
T	257-1-1 [oral cancer sudan]@oral cancer sudan -0 [136]»636206978630000000»theOriginal	<Nothing>	P0059	4.275.766.971	F8D8E300	Negative	-1	1	A	9	2601.45	3.759.319	5.385.914	7.558.725	10185.17	12480.94	14249.21	14922.04	14854.18	13583.23	11954	9.607.924	7.376.104	5.155.948	3583.76	2.488.576	1.696.135	1.149.801	739.108	5.153.307	3.555.124	2.548.961	199.252	1.696.998	1.681.503	1.688.783	1.946.429	2.439.904	3.411.611	5.027.863	7.346.611	1068.07	1.541.945	2.200.412	3.233.227	4.596.399	6.487.146	8.368.079	10022.63
T	257-1-1 [oral cancer sudan]@oral cancer sudan -0 [136]»636206978630000000»theOriginal	<Nothing>	P0059	4.275.766.971	F8D8E300	Negative	-1	1	A	10	1.399.875	1.983.202	2.852.088	4.101.746	5.638.056	7.034.777	8073.65	8.469.803	8.438.377	7.704.054	6.712.957	5.307.703	4.041.531	2823.92	1.978.844	1351.69	9.069.051	6.059.528	3.874.907	2.720.653	1.820.245	1.290.135	9.857.533	8.341.975	8.260.242	8.322.543	9.659.002	1.241.456	1.750.389	2.656.703	3.843.506	5.083.843	6.675.428	8.847.795	1.335.841	1.931.112	2.824.633	3.694.943	4605.22
T	257-1-1 [oral cancer sudan]@oral cancer sudan -0 [136]»636206978630000000»theOriginal	<Nothing>	P0059	4.275.766.971	F8D8E300	Negative	-1	1	A	11	6.096.968	8.464.683	1.209.901	1.724.347	2.431.785	3.081.521	3.604.902	3.786.707	3.765.014	3394.28	2.953.561	2.325.944	1.750.867	1.228.268	8.426.597	577.424	3.755.465	2.487.947	1.601.053	1.125.023	7.808.625	5.658.709	4.445.593	3.792.503	3.745.211	3.769.453	4.391.153	5.475.191	7.637.567	1.099.773	1.587.498	237.357	3.465.267	5.248.812	748.302	1.104.995	1.517.895	2.019.676	2.449.033
T	257-1-1 [oral cancer sudan]@oral cancer sudan -0 [136]»636206978630000000»theOriginal	<Nothing>	P0059	4.275.766.971	F8D8E300	Negative	-1	1	A	12	3.143.335	4.771.675	6.887.093	1.002.226	1.355.791	1.732.591	2.023.865	2.161.038	2.177.819	1.959.503	1.711.802	1.335.114	1.026.991	709.952	4.930.634	3.292.147	2.153.881	1.448.018	9.259.932	6.439.855	4.319.242	3.095.733	2.387.929	1.964.579	1.935.146	1.947.188	2.314.839	294.144	4.150.382	6.293.452	9.237.749	1.345.741	1.937.445	2.830.015	4.350.539	6.178.239	8.966.862	1.145.115	1.425.278
T	257-1-1 [oral cancer sudan]@oral cancer sudan -0 [136]»636206978630000000»theOriginal	<Nothing>	P0059	4.275.766.971	F8D8E300	Negative	-1	1	A	13	1.865.221	2.776.296	4.108.888	5.885.663	8.208.195	1.024.037	1.190.803	1.241.426	1.244.581	1.163.252	1.028.579	8.018.992	6.156.186	4.266.365	2.989.335	1.900.073	1.243.908	8.514.684	5.410.827	3.803.725	2.489.994	1.804.097	1.357.873	1.148.301	1.153.333	1.148.148	1.334.367	1.718.393	2.370.922	3.689.375	5.418.266	7.987.078	1.134.077	1.684.184	2.706.393	3.860.928	5.495.843	7.027.076	8.670.726
T	257-1-1 [oral cancer sudan]@oral cancer sudan -0 [136]»636206978630000000»theOriginal	<Nothing>	P0059	4.275.766.971	F8D8E300	Negative	-1	1	A	14	1.042.839	1.611.976	2.522.835	3.675.753	511.859	6.312.123	7.422.653	7.916.859	8.071.593	7.414.267	6.383.544	4.978.927	3.883.477	273.933	1.880.145	1.164.956	7.608.289	498.684	3.243.208	2.202.012	1.452.691	1.061.482	8.045.518	6.841.701	6.844.309	6.854.198	7.861.612	1.010.971	1.386.675	2.143.983	3.236.396	4.941.148	6.967.373	1.029.767	1.557.468	240.588	3.309.574	4.361.551	5.270.885
T	257-1-1 [oral cancer sudan]@oral cancer sudan -0 [136]»636206978630000000»theOriginal	<Nothing>	P0059	4.275.766.971	F8D8E300	Negative	-1	1	A	15	6.186.729	1.020.184	1.621.316	2.386.211	328.593	4.025.743	4.624.596	4.914.687	4.993.253	4.549.706	3.957.687	3.220.025	2.533.793	1.772.858	114.041	7.113.225	4.693.039	3.182.145	2.107.344	1.393.691	9.387.906	6.542.608	5.106.536	4.095.202	4.095.034	4.078.353	4.939.602	6.302.187	9.287.899	1.383.294	2.102.014	3.102.809	4.375.706	649.877	992.128	1.613.646	222.581	2.907.748	3.369.724
T	257-1-1 [oral cancer sudan]@oral cancer sudan -0 [136]»636206978630000000»theOriginal	<Nothing>	P0059	4.275.766.971	F8D8E300	Negative	-1	1	A	16	3.835.769	6.358.717	1.006.344	1.601.387	2.173.126	2.691.875	2.985.869	321.585	3.284.036	2.956.991	2.540.457	2.078.652	1.668.329	1.170.787	7.362.846	4.391.601	2.918.888	1.946.414	1.272.601	8.397.677	5.727.377	4.027.307	3.048.313	244.449	24.468	244.644	3.025.226	3.808.011	549.108	8.113.474	1.291.215	1.921.841	2.766.825	3.975.774	6.582.609	1.035.808	1.478.935	1.830.042	2.181.805
T	257-1-1 [oral cancer sudan]@oral cancer sudan -0 [136]»636206978630000000»theOriginal	<Nothing>	P0059	4.275.766.971	F8D8E300	Negative	-1	1	A	17	2.417.261	3.956.775	6.451.932	1.079.417	1.481.895	1.843.456	1.961.972	2.082.174	2.088.884	1.931.108	1.796.534	1.506.642	1.243.369	8.565.498	5.373.889	3.107.301	1.890.232	129.567	857.798	5.865.853	3.790.026	2.562.792	1.867.825	1.476.926	1.446.086	1.460.047	1.824.369	2.413.669	3.635.797	5.667.109	8.646.566	1.355.552	1.856.175	2.880.696	4.409.555	7.273.586	1.029.196	1.307.241	150.119
T	257-1-1 [oral cancer sudan]@oral cancer sudan -0 [136]»636206978630000000»theOriginal	<Nothing>	P0059	4.275.766.971	F8D8E300	Negative	-1	1	A	18	1.719.237	2.778.186	4.759.732	7.944.035	1.127.002	1.321.537	1.413.729	1.428.365	1.443.005	1.313.448	128.823	1.079.383	9.059.285	5.782.526	3.717.178	2.222.821	1.436.593	9.449.874	5.747.593	3.565.652	2.401.285	1.683.723	1.276.724	0.9451407	0.9271187	0.9306135	1.202.713	1.581.665	2.288.639	3.484.051	568.058	8.643.618	1.244.447	1.926.877	3.175.935	5.313.487	7.986.687	9.889.075	1.103.934
T	257-1-1 [oral cancer sudan]@oral cancer sudan -0 [136]»636206978630000000»theOriginal	<Nothing>	P0059	4.275.766.971	F8D8E300	Negative	-1	1	A	19	1.362.401	2.112.949	3.430.641	5.636.259	8.166.394	9.443.491	9.982.027	977.802	1.006.612	9.499.248	9.338.103	7.767.827	6.229.008	3.881.415	2.442.528	1.473.627	9.421.309	6.524.407	3.872.751	2.601.961	1.646.534	1.119.898	0.7834587	0.5889866	0.5826733	0.585322	0.7808324	1.107.514	1.666.237	260.598	3.971.451	6.025.851	8.388.087	1.227.417	209.968	3.331.349	5.364.508	644.319	7.559.096
T	257-1-1 [oral cancer sudan]@oral cancer sudan -0 [136]»636206978630000000»theOriginal	<Nothing>	P0059	4.275.766.971	F8D8E300	Negative	-1	1	A	20	9.111.552	1.332.877	2.191.206	3.687.827	5.685.387	6.842.669	7.110.467	6.558.777	6.415.236	6.339.361	6.399.725	5.373.564	4.226.451	2.621.208	1.625.122	9.415.689	5.737.428	4.245.993	2.523.609	1.786.196	1.007.441	0.6754301	0.4415092	0.3287365	0.3280652	0.3221519	0.4168001	0.6093455	0.9455316	1.673.179	2.503.273	4.152.112	5.160.392	8.126.291	1.249.734	2.222.705	3.405.894	471.419	5.233.021
T	257-1-1 [oral cancer sudan]@oral cancer sudan -0 [136]»636206978630000000»theOriginal	<Nothing>	P0059	4.275.766.971	F8D8E300	Negative	-1	1	A	21	5.290.797	8.481.906	1.475.789	2.526.811	3.836.037	4.751.487	4.781.654	438.175	3.967.656	439.191	4.597.338	4.195.349	3.033.324	1.807.603	1.014.299	5.639.088	3.571.052	272.689	1.595.838	1.061.501	0.6068894	0.4255803	0.2741711	0.1834036	0.1785647	0.1797824	0.2577755	0.3978511	0.5991045	1.037.602	1.580.876	1.240.788	1.080.009	0.5923154	1.308.604	1.450.354	2.848.682	3.692.768	5.982.582
T	257-1-1 [oral cancer sudan]@oral cancer sudan -0 [136]»636206978630000000»theOriginal	<Nothing>	P0059	4.275.766.971	F8D8E300	Negative	-1	1	A	22	0.5645835	0.918941	1.622.874	2.284.452	356.971	4.484.695	5.655.498	6.264.875	6.945.622	5.692.588	4.692.951	2.589.419	214.672	1.105.328	1.010.367	0.456689	0.4592309	0.2511	0.1748803	0.1386412	0.09558692	0.07528313	0.04510381	0.0409499	0.04345214	0.04107414	0.046702	0.06612275	0.09577638	0.1280377	0.1876845	0.2877548	0.4643442	0.4296431	0.6934658	0.8085402	1.508.007	1.899.254	2.944.763
T	257-1-1 [oral cancer sudan]@oral cancer sudan -0 [136]»636206978630000000»theOriginal	<Nothing>	P0059	4.275.766.971	F8D8E300	Negative	-1	1	A	23	0.2158761	0.4067481	0.7654551	0.958364	1.756.918	2.247.085	2.783.785	3.018.186	317.063	285.888	2.386.379	1.292.791	1.006.281	0.4271869	0.4137321	0.1476322	0.1850408	0.1154716	0.1182212	0.08253658	0.05643006	0.03849935	0.02713816	0.02047446	0.02166813	0.02057189	0.02875893	0.03508367	0.05903537	0.07709894	0.1278751	0.1702835	0.1815402	0.1424082	0.1495471	0.2169009	0.4209572	0.758022	1.161.525
T	257-1-1 [oral cancer sudan]@oral cancer sudan -0 [136]»636206978630000000»theOriginal	<Nothing>	P0059	4.275.766.971	F8D8E300	Negative	-1	1	A	24	0.04525641	0.1316489	0.3230874	0.4245065	0.7768324	1.010.308	1.139.476	1.337.864	1.289.868	1.190.582	1.015.327	0.537724	0.4154961	0.1345537	0.1391615	0.05494621	0.09077636	0.0692575	0.06118862	0.03823541	0.02479744	0.02078542	0.01921551	0.01373753	0.01399389	0.01365873	0.01658798	0.01700164	0.02036334	0.0302812	0.05220525	0.1083478	0.1135704	0.09247035	0.07636655	0.1120685	0.1994582	0.3238482	0.4968761
T	257-1-1 [oral cancer sudan]@oral cancer sudan -0 [136]»636206978630000000»theOriginal	<Nothing>	P0059	4.275.766.971	F8D8E300	Negative	-1	1	A	25	0.02339255	0.0448586	0.101722	0.1152057	0.2975231	0.4135674	0.4623683	0.4850914	0.4418145	0.4216098	0.411613	0.2277352	0.1923793	0.08399721	0.0856488	0.03413843	0.02971018	0.0221044	0.01895462	0.01235793	0.007833286	0.007849075	0.006366807	0.005218693	0.004539735	0.004843452	0.005056059	0.004252673	0.0050136	0.00831403	0.0181794	0.02360051	0.02692027	0.02510569	0.03989046	0.03646851	0.070053	0.07909176	0.1639073
T	257-1-1 [oral cancer sudan]@oral cancer sudan -0 [136]»636206978630000000»theOriginal	<Nothing>	P0059	4.275.766.971	F8D8E300	Negative	-1	1	A	26	0.007603897	0.00549632	0.01653349	0.01747863	0.09466864	0.1253689	0.1709968	0.1416881	0.1352753	0.114994	0.1172518	0.06559681	0.04973245	0.02781684	0.02183947	0.01126678	0.006770439	0.006506319	0.004133704	0.002616159	0.00135033	0.001363178	0.001397897	0.001185192	0.001005805	0.00098755	0.000776751	0.000435667	0.00067714	0.001624608	0.003593186	0.006379143	0.006741729	0.007641911	0.001329686	0.002069229	7.61E-05	0.004739525	0.007018979
T	257-1-1 [oral cancer sudan]@oral cancer sudan -0 [136]»636206978630000000»theOriginal	<Nothing>	P0059	4.275.766.971	F8D8E300	Negative	-1	1	A	27	0.00061403	0.000334332	0.00232108	0.002757612	0.02331079	0.02935048	0.0354301	0.0205475	0.02330881	0.02001428	0.02124699	0.005540637	0.004434736	0.002000041	0.001909022	0.000528596	0.000465581	0.000613587	0.000350709	9.15E-05	5.24E-05	7.18E-05	9.34E-05	3.31E-05	7.44E-06	1.05E-05	4.74E-06	1.32E-05	2.27E-05	5.54E-05	0.000149744	0.001069547	0.000346511	0.000657414	1.69E-07	0.001248064	7.61E-05	0.000623547	2.57E-07
T	257-1-1 [oral cancer sudan]@oral cancer sudan -0 [136]»636206978630000000»theOriginal	<Nothing>	P0059	4.275.766.971	F8D8E300	Negative	-1	1	A	28	0.000279693	0.000367551	0.000301976	0.000137908	0.000295835	0.00052548	0.000231903	0.000328851	5.92E-05	5.92E-05	1.34E-11	1.34E-11	3.78E-05	3.78E-05	1.47E-05	1.34E-11	1.34E-11	8.65E-07	1.34E-11	1.34E-11	1.34E-11	1.34E-11	1.34E-11	1.34E-11	1.34E-11	1.34E-11	1.34E-11	1.34E-11	1.34E-11	1.34E-11	1.34E-11	1.34E-11	1.34E-11	1.34E-11	1.34E-11	1.34E-11	1.34E-11	1.34E-11	1.34E-11
T	257-1-1 [oral cancer sudan]@oral cancer sudan -0 [136]»636206978630000000»theOriginal	<Nothing>	P0059	4.275.766.971	F8D8E300	Negative	-1	1	A	29	1.34E-11	1.34E-11	1.34E-11	2.26E-07	2.26E-07	1.35E-05	1.34E-11	1.34E-11	1.34E-11	1.34E-11	1.34E-11	1.34E-11	1.34E-11	1.34E-11	1.34E-11	1.34E-11	1.34E-11	1.34E-11	1.34E-11	1.34E-11	1.34E-11	1.34E-11	1.34E-11	1.34E-11	1.34E-11	1.34E-11	1.34E-11	1.34E-11	1.34E-11	1.34E-11	1.34E-11	1.34E-11	1.34E-11	1.34E-11	1.34E-11	1.34E-11	1.34E-11	1.34E-11	1.34E-11
T	257-1-1 [oral cancer sudan]@oral cancer sudan -0 [136]»636206978630000000»theOriginal	<Nothing>	P0059	4.275.766.971	F8D8E300	Negative	-1	1	A	30	1.34E-11	1.34E-11	1.34E-11	1.34E-11	1.34E-11	1.34E-11	1.34E-11	1.34E-11	1.34E-11	1.34E-11	1.34E-11	1.34E-11	1.34E-11	1.34E-11	1.34E-11	1.34E-11	1.34E-11	1.34E-11	1.34E-11	1.34E-11	1.34E-11	1.34E-11	1.34E-11	1.34E-11	1.34E-11	1.34E-11	1.34E-11	1.34E-11	1.34E-11	1.34E-11	1.34E-11	1.34E-11	1.34E-11	1.34E-11	1.34E-11	1.34E-11	1.34E-11	1.34E-11	1.34E-11
T	257-1-1 [oral cancer sudan]@oral cancer sudan -0 [136]»636206978630000000»theOriginal	<Nothing>	P0059	4.275.766.971	F8D8E300	Negative	-1	1	A	31	1.34E-11	1.34E-11	1.34E-11	1.34E-11	1.34E-11	1.34E-11	1.34E-11	1.34E-11	1.34E-11	1.34E-11	1.34E-11	1.34E-11	1.34E-11	1.34E-11	1.34E-11	1.34E-11	1.34E-11	1.34E-11	1.34E-11	1.34E-11	1.34E-11	1.34E-11	1.34E-11	1.34E-11	1.34E-11	1.34E-11	1.34E-11	1.34E-11	1.34E-11	1.34E-11	1.34E-11	1.34E-11	1.34E-11	1.34E-11	1.34E-11	1.34E-11	1.34E-11	1.34E-11	1.34E-11
T	257-1-1 [oral cancer sudan]@oral cancer sudan -0 [136]»636206978630000000»theOriginal	<Nothing>	P0059	4.275.766.971	F8D8E300	Negative	-1	1	A	32	1.34E-11	1.34E-11	1.34E-11	1.34E-11	1.34E-11	1.34E-11	1.34E-11	1.34E-11	1.34E-11	1.34E-11	1.34E-11	1.34E-11	1.34E-11	1.34E-11	1.34E-11	1.34E-11	1.34E-11	1.34E-11	1.34E-11	1.34E-11	1.34E-11	1.34E-11	1.34E-11	1.34E-11	1.34E-11	1.34E-11	1.34E-11	1.34E-11	1.34E-11	1.34E-11	1.34E-11	1.34E-11	1.34E-11	1.34E-11	1.34E-11	1.34E-11	1.34E-11	1.34E-11	1.34E-11
T	257-1-1 [oral cancer sudan]@oral cancer sudan -0 [136]»636206978630000000»theOriginal	<Nothing>	P0059	4.275.766.971	F8D8E300	Negative	-1	1	A	33	1.34E-11	1.34E-11	1.34E-11	1.34E-11	1.34E-11	1.34E-11	1.34E-11	1.34E-11	1.34E-11	1.34E-11	1.34E-11	1.34E-11	1.34E-11	1.34E-11	1.34E-11	1.34E-11	1.34E-11	1.34E-11	1.34E-11	1.34E-11	1.34E-11	1.34E-11	1.34E-11	1.34E-11	1.34E-11	1.34E-11	1.34E-11	1.34E-11	1.34E-11	1.34E-11	1.34E-11	1.34E-11	1.34E-11	1.34E-11	1.34E-11	1.34E-11	1.34E-11	1.34E-11	1.34E-11
T	257-1-1 [oral cancer sudan]@oral cancer sudan -0 [136]»636206978630000000»theOriginal	<Nothing>	P0059	4.275.766.971	F8D8E300	Negative	-1	1	A	34	1.34E-11	1.34E-11	1.34E-11	1.34E-11	1.34E-11	1.34E-11	1.34E-11	1.34E-11	1.34E-11	1.34E-11	1.34E-11	1.34E-11	1.34E-11	1.34E-11	1.34E-11	1.34E-11	1.34E-11	1.34E-11	1.34E-11	1.34E-11	1.34E-11	1.34E-11	1.34E-11	1.34E-11	1.34E-11	1.34E-11	1.34E-11	1.34E-11	1.34E-11	1.34E-11	1.34E-11	1.34E-11	1.34E-11	1.34E-11	1.34E-11	1.34E-11	1.34E-11	1.34E-11	1.34E-11
T	257-1-1 [oral cancer sudan]@oral cancer sudan -0 [136]»636206978630000000»theOriginal	<Nothing>	P0059	4.275.766.971	F8D8E300	Negative	-1	1	A	35	1.34E-11	1.34E-11	1.34E-11	1.34E-11	1.34E-11	1.34E-11	1.34E-11	1.34E-11	1.34E-11	1.34E-11	1.34E-11	1.34E-11	1.34E-11	1.34E-11	1.34E-11	1.34E-11	1.34E-11	1.34E-11	1.34E-11	1.34E-11	1.34E-11	1.34E-11	1.34E-11	1.34E-11	1.34E-11	1.34E-11	1.34E-11	1.34E-11	1.34E-11	1.34E-11	1.34E-11	1.34E-11	1.34E-11	1.34E-11	1.34E-11	1.34E-11	1.34E-11	1.34E-11	1.34E-11
T	257-1-1 [oral cancer sudan]@oral cancer sudan -0 [136]»636206978630000000»theOriginal	<Nothing>	P0059	4.275.766.971	F8D8E300	Negative	-1	1	B	0	0.000338179	0.000648225	0.003264897	0.005993984	0.0040365	1.34E-11	1.34E-11	1.34E-11	1.34E-11	1.34E-11	1.34E-11	1.34E-11	1.34E-11	0.001346442	0.005202789	0.01144876	0.0173639	0.0157591	0.0187927	0.01164034	0.01009347	0.005104463	0.002834697	0.001258189	0.001832006	0.001237025	0.005085567	0.01047162	0.02788432	0.04756921	0.05731314	0.1072715	0.2014353	0.411978	0.5046696	0.3043485	0.1787221	0.04237459	0.005958928
T	257-1-1 [oral cancer sudan]@oral cancer sudan -0 [136]»636206978630000000»theOriginal	<Nothing>	P0059	4.275.766.971	F8D8E300	Negative	-1	1	B	1	0.4065888	0.5454572	0.8228467	0.7313128	0.6549686	0.1273966	0.01684705	1.34E-11	1.34E-11	1.34E-11	0.003571822	0.1646526	0.2842737	0.4851818	0.6279655	0.7021816	0.4680543	0.4850939	0.6038951	0.506269	0.3239091	0.2180711	0.1619398	0.121722	0.1432869	0.1789724	0.2969957	0.465303	0.7666765	1.049.405	1.469.337	2.082.953	3.349.763	4.274.601	4.124.301	4.967.844	6.423.085	8.053.923	5.487.591
T	257-1-1 [oral cancer sudan]@oral cancer sudan -0 [136]»636206978630000000»theOriginal	<Nothing>	P0059	4.275.766.971	F8D8E300	Negative	-1	1	B	2	464.322	690.554	8.106.387	8.114.918	126.303	1.127.324	1.000.016	4.572.091	6.603.645	5.798.172	6.648.723	6.699.323	5.484.879	6.370.109	4.873.439	5.357.222	4.445.239	3.715.332	42.055	3.205.743	2.330.701	1.635.273	1.278.983	0.9810076	1.097.779	1.251.725	1.843.546	2.390.115	3.283.897	4.450.588	5.148.147	7.631.789	1.144.315	13.33	1.717.443	2.367.661	3.469.557	4.937.209	7.261.845
T	257-1-1 [oral cancer sudan]@oral cancer sudan -0 [136]»636206978630000000»theOriginal	<Nothing>	P0059	4.275.766.971	F8D8E300	Negative	-1	1	B	3	1.546.019	1.542.684	2.030.682	2.826.162	4.039.067	5.458.755	8.126.968	1.131.602	1.354.323	8.449.567	5.700.748	3.188.972	2.735.119	2.075.853	1.500.029	1.292.535	9.331.422	8.183.343	7.970.384	6.840.499	5.251.175	4.021.599	3.297.742	2.530.602	2.683.496	2.655.734	3.841.479	5.231.875	7.839.917	1.019.588	1.017.612	1.279.613	1.962.437	2.625.385	369.232	45.077	5.802.288	9.649.403	182.89
T	257-1-1 [oral cancer sudan]@oral cancer sudan -0 [136]»636206978630000000»theOriginal	<Nothing>	P0059	4.275.766.971	F8D8E300	Negative	-1	1	B	4	2.097.712	2.578.093	3.864.735	5.085.307	7.248.504	1.072.885	2.134.912	390.394	5.209.218	3.635.087	2.269.523	1.028.137	6.268.637	3.987.342	3.101.295	2.399.684	1.663.374	1.285.337	1.360.918	1.109.086	8.726.692	6.285.722	5.064.759	4.219.432	4.434.856	4.716.681	6.240.281	7.930.889	1.095.257	1.503.964	1.685.424	2.307.317	3.228.275	4.449.826	5.527.331	736.974	9.280.177	1.616.998	2.912.146
T	257-1-1 [oral cancer sudan]@oral cancer sudan -0 [136]»636206978630000000»theOriginal	<Nothing>	P0059	4.275.766.971	F8D8E300	Negative	-1	1	B	5	3.599.201	4.610.603	6.478.242	7.682.489	1.110.651	1.623.941	3.218.741	5.519.719	7.830.735	6.283.091	3.963.852	184.398	9.090.417	6.014.907	4.345.491	3.483.036	2.589.563	1.941.093	1.929.672	1.439.832	1.081.009	7.874.574	6.663.339	5.677.534	6.190.842	6.557.582	833.306	1.023.547	1.364.347	1.824.261	2.154.578	294.426	4.164.335	5.702.055	73.226	1.017.822	1.473.087	2.598.873	4.825.482
T	257-1-1 [oral cancer sudan]@oral cancer sudan -0 [136]»636206978630000000»theOriginal	<Nothing>	P0059	4.275.766.971	F8D8E300	Negative	-1	1	B	6	4.860.295	5.825.643	794.315	1.013.231	1.608.214	2.641.581	5.037.251	827.173	1.064.217	8.453.693	5.178.504	2.544.533	1.251.988	7.556.622	5.064.536	4.222.039	3.178.219	2.460.169	2.292.704	1.822.408	1.367.831	1.039.861	8.806.295	7.211.703	7.745.923	7.888.098	1.022.754	1.274.792	1.752.382	2.237.892	254.822	3.346.595	4.580.352	6.322.539	8.201.876	126.685	1.833.919	3.561.306	6.410.903
T	257-1-1 [oral cancer sudan]@oral cancer sudan -0 [136]»636206978630000000»theOriginal	<Nothing>	P0059	4.275.766.971	F8D8E300	Negative	-1	1	B	7	6.281.789	6.990.842	8.906.889	1.233.892	1.969.451	3.590.034	7.226.093	1.225.037	1.601.843	1.228.337	7.006.363	312.677	151.694	9.127.171	5.852.443	4.713.333	369.896	2.928.389	2.586.443	2.087.184	1.576.038	1.247.576	1.041.692	8.393.247	8.677.444	8.718.994	1.174.875	1.509.562	2.142.833	260.858	2.893.544	4.060.318	5.507.842	7.475.554	9.130.366	1.420.816	214.164	4.283.005	7.933.567
T	257-1-1 [oral cancer sudan]@oral cancer sudan -0 [136]»636206978630000000»theOriginal	<Nothing>	P0059	4.275.766.971	F8D8E300	Negative	-1	1	B	8	7.361.192	7.988.042	9.770.975	1.450.916	2.419.923	4.592.617	9.373.714	1595.96	2.129.319	1687.92	9.257.268	4.033.533	1.750.161	1.058.436	6.308.562	489.018	379.099	2.955.678	2.548.029	2.062.732	1.545.156	1.208.486	9.794.231	7.848.357	809.184	8.163.886	1.034.171	1.275.312	1.748.948	2.225.989	2.507.788	3.347.917	4.639.134	626.962	8.183.245	1.214.218	1.980.936	3.834.481	7.959.939
T	257-1-1 [oral cancer sudan]@oral cancer sudan -0 [136]»636206978630000000»theOriginal	<Nothing>	P0059	4.275.766.971	F8D8E300	Negative	-1	1	B	9	382.971	4.839.964	6.691.396	8.147.864	1.411.268	266.015	5.838.105	1.043.356	1.414.878	1.092.094	6.219.318	2.544.096	111.592	6.230.559	3.552.373	2.554.177	1.579.457	1.122.621	1.065.049	8.325.675	6.558.004	4.969.811	3.960.871	2.972.077	2.919.653	2.902.578	4.080.024	5.377.514	7.710.617	9.880.588	932.354	1.258.075	1.892.485	2.780.297	3.767.475	5.273.984	7.832.802	1.612.074	3.372.392
T	257-1-1 [oral cancer sudan]@oral cancer sudan -0 [136]»636206978630000000»theOriginal	<Nothing>	P0059	4.275.766.971	F8D8E300	Negative	-1	1	B	10	1.752.533	186.658	2.695.354	4.106.857	6.454.036	1.201.866	2.805.943	5.464.963	8.288.199	666.679	4.128.892	1.472.855	5.626.317	2.518.674	1.462.006	9.682.528	6.459.001	5.476.441	5.499.063	4.065.188	2.754.456	1.870.869	1.463.748	1.109.588	1.206.344	129.996	1.836.487	2.224.492	2.964.871	3.874.727	4.527.934	6.790.456	8.850.519	1.081.385	1.311.798	228.125	3.756.823	8.271.962	1.967.762
T	257-1-1 [oral cancer sudan]@oral cancer sudan -0 [136]»636206978630000000»theOriginal	<Nothing>	P0059	4.275.766.971	F8D8E300	Negative	-1	1	B	11	8.543.438	1.012.939	1.335.667	1.916.447	3.525.821	7.677.877	1.951.247	3.801.183	5.498.701	4.009.722	2.234.039	7.871.826	2.965.411	1.196.175	6.386.556	4.508.406	2.987.784	1.961.079	2.377.718	1.915.921	1.488.455	1.053.679	0.7980897	0.5476346	0.5272481	0.4919826	0.8069501	1.087.769	1.643.974	2.081.969	2.546.164	315.923	4.776.831	6.040.012	8.403.184	1.208.744	2.082.445	4.677.806	1.141.445
T	257-1-1 [oral cancer sudan]@oral cancer sudan -0 [136]»636206978630000000»theOriginal	<Nothing>	P0059	4.275.766.971	F8D8E300	Negative	-1	1	B	12	3.294.238	599.964	777.329	9.738.199	170.442	3.628.141	8.846.326	1.710.658	2.506.987	1.693.858	9.128.822	3.352.677	1.393.913	6.217.381	2.853.823	2.586.578	1.406.703	0.9582109	1.132.174	0.930318	0.6926331	0.48237	0.3371392	0.2473355	0.2737548	0.2864735	0.4121028	0.5566515	0.8028547	0.9902151	1.287.069	1.502.229	2.542.639	319.009	4.051.922	5.065.491	852.278	2.408.066	5.641.939
T	257-1-1 [oral cancer sudan]@oral cancer sudan -0 [136]»636206978630000000»theOriginal	<Nothing>	P0059	4.275.766.971	F8D8E300	Negative	-1	1	B	13	116.097	2.966.083	4.466.734	5.237.599	9.810.351	1.675.513	4.112.825	6.866.702	1.101.974	6.954.652	3.603.948	1.184.939	5.824.944	3.259.648	1.472.016	130.527	0.5930728	0.5132698	0.6064343	0.4801894	0.291336	0.1980063	0.1424384	0.1065241	0.1154053	0.1349245	0.2102628	0.2603216	0.3487071	0.3730932	0.4981844	0.7649089	1.204.344	1.964.675	1.963.036	3.136.919	4.523.138	1.163.885	2.290.064
T	257-1-1 [oral cancer sudan]@oral cancer sudan -0 [136]»636206978630000000»theOriginal	<Nothing>	P0059	4.275.766.971	F8D8E300	Negative	-1	1	B	14	0.8176013	1.465.866	2.458.916	250.197	5.608.938	7.415.344	1.913.242	2.904.938	466.886	304.523	1.524.523	5.621.316	2.619.154	1.533.501	0.6467552	0.6495056	0.3354404	0.3365989	0.3840956	0.308492	0.1939608	0.1309305	0.09782499	0.06291464	0.05338107	0.05315303	0.1019143	0.1331995	0.1602614	0.16305	0.227803	0.3721517	0.6730884	121.114	1.468.381	1.623.843	3.110.187	5.550.786	140.047
T	257-1-1 [oral cancer sudan]@oral cancer sudan -0 [136]»636206978630000000»theOriginal	<Nothing>	P0059	4.275.766.971	F8D8E300	Negative	-1	1	B	15	0.5231599	0.679356	1.172.316	1.231.071	279.101	2.812.696	7.080.799	1.023.634	1.825.758	1.340.733	7.141.105	2.980.627	1.390.223	0.8106516	0.2679336	0.2183764	0.1287399	0.1582038	0.1994561	0.1534493	0.1172378	0.08392795	0.06203673	0.03476694	0.02371766	0.01675172	0.04098938	0.06589191	0.09558699	0.1044031	0.1172673	0.2575548	0.3692832	0.8569719	0.7747202	1.113.891	1.430.157	3.288.248	6.529.685
T	257-1-1 [oral cancer sudan]@oral cancer sudan -0 [136]»636206978630000000»theOriginal	<Nothing>	P0059	4.275.766.971	F8D8E300	Negative	-1	1	B	16	0.3266411	0.348473	0.581609	0.6804583	1.413.602	1.154.338	2.760.919	3.631.071	961.435	8.053.501	5.667.443	1.793.646	0.666247	0.3151015	0.1093452	0.1298121	0.07781063	0.09004192	0.1003411	0.08128413	0.07106698	0.04910525	0.03574499	0.0178034	0.01564161	0.008604507	0.02255707	0.03071431	0.05512622	0.06236701	0.05601764	0.10403	0.1911377	0.4463609	0.5669671	0.5735863	1.095.825	1.564.783	4.129.302
T	257-1-1 [oral cancer sudan]@oral cancer sudan -0 [136]»636206978630000000»theOriginal	<Nothing>	P0059	4.275.766.971	F8D8E300	Negative	-1	1	B	17	0.1989695	0.1344564	0.2272207	0.3876536	0.8415565	0.562224	0.9386524	119.817	4.415.158	3.647.354	2.758.074	0.6723231	0.3318885	0.1245262	0.05204257	0.05830427	0.04271289	0.04428731	0.05790767	0.04872826	0.0473767	0.03162584	0.02250928	0.01045836	0.009910239	0.004770681	0.01456516	0.02036781	0.03709456	0.03681102	0.03276523	0.04464202	0.07201972	0.1526453	0.2372427	0.2040668	0.3981815	0.4683038	1.265.208
T	257-1-1 [oral cancer sudan]@oral cancer sudan -0 [136]»636206978630000000»theOriginal	<Nothing>	P0059	4.275.766.971	F8D8E300	Negative	-1	1	B	18	0.08382434	0.06327481	0.1124672	0.1419562	0.4675094	0.344395	0.7659535	1.015.621	340.917	2.622.688	1.788.417	0.3490305	0.1725778	0.0537162	0.03192231	0.03497167	0.02982745	0.0245872	0.03161791	0.01969396	0.02172389	0.01302609	0.01084243	0.004757643	0.005199636	0.002651847	0.007752233	0.01185175	0.02342107	0.02294094	0.01776689	0.04099916	0.04670338	0.1283794	0.1030158	0.1525346	0.127926	0.2677361	0.4503235
T	257-1-1 [oral cancer sudan]@oral cancer sudan -0 [136]»636206978630000000»theOriginal	<Nothing>	P0059	4.275.766.971	F8D8E300	Negative	-1	1	B	19	0.03139876	0.02712263	0.05402624	0.07314944	0.3113411	0.2523138	0.4633067	0.64753	234.426	2.030.798	1.392.361	0.2391443	0.09654438	0.02029676	0.0135346	0.01801266	0.01414165	0.01184549	0.01473076	0.01163295	0.01349752	0.009555001	0.006178837	0.002732753	0.002927722	0.001669263	0.004868704	0.007299573	0.01465587	0.01274654	0.009237606	0.01124806	0.02120249	0.04577323	0.08426525	0.08262621	0.1594943	0.1364285	0.360018
T	257-1-1 [oral cancer sudan]@oral cancer sudan -0 [136]»636206978630000000»theOriginal	<Nothing>	P0059	4.275.766.971	F8D8E300	Negative	-1	1	B	20	0.0103289	0.009164273	0.01992059	0.02466075	0.1738599	0.1447303	0.3118733	0.3539345	1.854.582	1.431.965	1.290.963	0.1610278	0.07594747	0.006412728	0.004407457	0.007904553	0.005958777	0.004505899	0.006717677	0.00590139	0.00661429	0.003464046	0.002196153	0.000948609	0.001309155	0.000830845	0.002546402	0.004446713	0.007887139	0.008268206	0.004830395	0.01424907	0.01303018	0.04384177	0.02841317	0.06192707	0.04908751	0.07957128	0.1027913
T	257-1-1 [oral cancer sudan]@oral cancer sudan -0 [136]»636206978630000000»theOriginal	<Nothing>	P0059	4.275.766.971	F8D8E300	Negative	-1	1	B	21	0.01247727	0.007598889	0.01064177	0.01495341	0.08766964	0.07691233	0.1287678	0.1242102	0.857227	0.7604923	0.8290481	0.1054393	0.05217855	0.00227427	0.001451324	0.002337779	0.002972655	0.002113663	0.002995151	0.001756781	0.002311938	0.000881359	0.000586834	0.000180323	0.000540933	0.000490409	0.001011788	0.001142659	0.002513275	0.002793474	0.001996345	0.004470875	0.001296411	0.005501533	0.000977107	0.00931821	0.02819064	0.05643909	0.1578739
T	257-1-1 [oral cancer sudan]@oral cancer sudan -0 [136]»636206978630000000»theOriginal	<Nothing>	P0059	4.275.766.971	F8D8E300	Negative	-1	1	B	22	0.001020937	0.001381879	0.004278431	0.007456434	0.0568322	0.03563223	0.02666599	0.02497472	0.2956578	0.4177704	0.4958995	0.09924635	0.03682584	0.000350203	9.12E-05	0.000268041	0.001106575	0.000524628	0.000561358	0.000432836	0.00058747	0.000606976	0.000378579	0.000198121	0.000266102	0.00014576	0.000293577	0.000345368	0.000680809	0.000271731	9.58E-05	2.19E-05	0.000168841	0.003346262	0.004690225	0.01705407	0.005299803	0.01726017	0.02944319
T	257-1-1 [oral cancer sudan]@oral cancer sudan -0 [136]»636206978630000000»theOriginal	<Nothing>	P0059	4.275.766.971	F8D8E300	Negative	-1	1	B	23	0.000338207	0.000212587	0.000642611	0.003452618	0.02796818	0.01803233	0.01064175	0.01593218	0.1995335	0.3398398	0.3283056	0.06032446	0.01131742	2.84E-05	2.34E-06	6.22E-05	0.000322135	0.000164623	0.000100038	2.19E-05	6.58E-05	1.28E-05	1.42E-05	8.81E-06	5.36E-05	3.37E-05	2.82E-05	3.83E-06	4.48E-05	2.94E-08	1.34E-11	0.000165644	0.000220503	0.00180679	1.62E-05	0.002029423	0.0001098	0.00256909	0.001090998
T	257-1-1 [oral cancer sudan]@oral cancer sudan -0 [136]»636206978630000000»theOriginal	<Nothing>	P0059	4.275.766.971	F8D8E300	Negative	-1	1	B	24	1.34E-11	6.78E-07	6.83E-05	0.001312792	0.00850808	0.002785108	0.000318734	0.004749192	0.09702784	0.2356183	0.1759525	0.03643103	0.003492859	5.78E-07	1.34E-11	1.86E-06	7.90E-06	2.96E-07	5.79E-08	1.76E-06	4.39E-06	2.36E-06	1.34E-11	1.34E-11	1.11E-07	7.29E-07	1.34E-11	1.34E-11	1.34E-11	1.34E-11	1.34E-11	1.34E-11	1.60E-05	5.97E-05	0.000115441	0.000230402	0.003053566	0.003781107	0.02631312
T	257-1-1 [oral cancer sudan]@oral cancer sudan -0 [136]»636206978630000000»theOriginal	<Nothing>	P0059	4.275.766.971	F8D8E300	Negative	-1	1	B	25	1.34E-11	6.67E-09	6.77E-07	8.26E-05	0.001383359	0.000770504	1.85E-05	0.00651243	0.07303853	0.1532795	0.07964618	0.01333727	0.001525428	1.80E-07	1.34E-11	1.34E-11	1.34E-11	1.34E-11	1.34E-11	1.34E-11	1.34E-11	1.34E-11	1.34E-08	1.83E-08	1.34E-11	1.34E-11	1.34E-11	1.34E-11	1.34E-11	1.34E-11	1.34E-11	1.34E-11	1.34E-11	7.90E-08	1.32E-05	0.001691564	0.000109786	0.003806125	0.001844459
T	257-1-1 [oral cancer sudan]@oral cancer sudan -0 [136]»636206978630000000»theOriginal	<Nothing>	P0059	4.275.766.971	F8D8E300	Negative	-1	1	B	26	1.34E-11	1.34E-11	1.34E-11	1.34E-11	6.96E-06	5.22E-06	1.34E-11	0.001486883	0.02967721	0.07079995	0.033014	0.003758155	8.85E-05	1.34E-11	1.34E-11	1.34E-11	1.34E-11	1.34E-11	1.34E-11	1.34E-11	1.34E-11	1.34E-11	1.34E-11	1.34E-11	1.34E-11	1.34E-11	1.34E-11	1.34E-11	1.34E-11	1.34E-11	1.34E-11	1.34E-11	1.34E-11	1.34E-11	1.34E-11	1.34E-11	1.34E-11	0.003268662	0.01267616
T	257-1-1 [oral cancer sudan]@oral cancer sudan -0 [136]»636206978630000000»theOriginal	<Nothing>	P0059	4.275.766.971	F8D8E300	Negative	-1	1	B	27	1.34E-11	1.34E-11	1.34E-11	1.34E-11	1.34E-11	3.98E-05	6.84E-06	0.005045409	0.0146848	0.04328097	0.01684467	0.003090902	7.68E-05	1.34E-11	1.34E-11	1.34E-11	1.34E-11	1.34E-11	1.34E-11	1.34E-11	1.34E-11	1.34E-11	1.34E-11	1.34E-11	1.34E-11	1.34E-11	1.34E-11	1.34E-11	1.34E-11	1.34E-11	1.34E-11	1.34E-11	1.34E-11	1.34E-11	1.34E-11	1.34E-11	1.34E-11	1.34E-11	4.29E-05
T	257-1-1 [oral cancer sudan]@oral cancer sudan -0 [136]»636206978630000000»theOriginal	<Nothing>	P0059	4.275.766.971	F8D8E300	Negative	-1	1	B	28	1.34E-11	1.34E-11	1.34E-11	1.34E-11	1.34E-11	1.34E-11	1.34E-11	0.002114173	0.01092269	0.01796877	0.005229876	9.07E-05	3.83E-08	1.34E-11	1.34E-11	1.34E-11	1.34E-11	1.34E-11	1.34E-11	1.34E-11	1.34E-11	1.34E-11	1.34E-11	1.34E-11	1.34E-11	1.34E-11	1.34E-11	1.34E-11	1.34E-11	1.34E-11	1.34E-11	1.34E-11	1.34E-11	2.36E-06	1.34E-11	1.34E-11	1.34E-11	5.09E-06	1.34E-11
T	257-1-1 [oral cancer sudan]@oral cancer sudan -0 [136]»636206978630000000»theOriginal	<Nothing>	P0059	4.275.766.971	F8D8E300	Negative	-1	1	B	29	1.34E-11	1.34E-11	1.34E-11	1.34E-11	1.34E-11	1.34E-11	1.34E-11	0.000586138	0.005478811	0.01287839	0.002799222	8.62E-07	1.34E-11	1.34E-11	1.34E-11	1.34E-11	1.34E-11	1.34E-11	1.34E-11	1.34E-11	1.34E-11	1.34E-11	1.34E-11	1.34E-11	1.34E-11	1.34E-11	1.34E-11	1.34E-11	1.34E-11	1.34E-11	1.34E-11	1.34E-11	1.34E-11	1.34E-11	1.34E-11	1.34E-11	1.34E-11	0.001381254	0.005180215
T	257-1-1 [oral cancer sudan]@oral cancer sudan -0 [136]»636206978630000000»theOriginal	<Nothing>	P0059	4.275.766.971	F8D8E300	Negative	-1	1	B	30	1.34E-11	1.34E-11	1.34E-11	1.34E-11	1.34E-11	1.34E-11	1.34E-11	2.44E-06	0.00119786	0.004644766	0.000833653	8.60E-07	1.34E-11	1.34E-11	1.34E-11	1.34E-11	1.34E-11	1.34E-11	1.34E-11	1.34E-11	1.34E-11	1.34E-11	1.34E-11	1.34E-11	1.34E-11	1.34E-11	1.34E-11	1.34E-11	1.34E-11	1.34E-11	1.34E-11	1.34E-11	1.34E-11	1.34E-11	1.34E-11	1.34E-11	1.34E-11	1.34E-11	1.34E-11
T	257-1-1 [oral cancer sudan]@oral cancer sudan -0 [136]»636206978630000000»theOriginal	<Nothing>	P0059	4.275.766.971	F8D8E300	Negative	-1	1	B	31	1.34E-11	1.34E-11	1.34E-11	1.34E-11	1.34E-11	1.34E-11	1.34E-11	2.63E-06	0.001207027	0.000324464	1.34E-11	1.34E-11	1.34E-11	1.34E-11	1.34E-11	1.34E-11	1.34E-11	1.34E-11	1.34E-11	1.34E-11	1.34E-11	1.34E-11	1.34E-11	1.34E-11	1.34E-11	1.34E-11	1.34E-11	1.34E-11	1.34E-11	1.34E-11	1.34E-11	1.34E-11	1.34E-11	1.34E-11	1.34E-11	1.34E-11	1.34E-11	1.34E-11	1.34E-11
T	257-1-1 [oral cancer sudan]@oral cancer sudan -0 [136]»636206978630000000»theOriginal	<Nothing>	P0059	4.275.766.971	F8D8E300	Negative	-1	1	B	32	1.34E-11	1.34E-11	1.34E-11	1.34E-11	1.34E-11	1.34E-11	1.34E-11	1.34E-11	1.34E-11	0.000161813	4.02E-05	1.34E-11	1.34E-11	1.34E-11	1.34E-11	1.34E-11	1.34E-11	1.34E-11	1.34E-11	1.34E-11	1.34E-11	1.34E-11	1.34E-11	1.34E-11	1.34E-11	1.34E-11	1.34E-11	1.34E-11	1.34E-11	1.34E-11	1.34E-11	1.34E-11	1.34E-11	1.34E-11	1.34E-11	1.34E-11	1.34E-11	8.46E-05	0.000899693
T	257-1-1 [oral cancer sudan]@oral cancer sudan -0 [136]»636206978630000000»theOriginal	<Nothing>	P0059	4.275.766.971	F8D8E300	Negative	-1	1	B	33	1.34E-11	1.34E-11	1.34E-11	1.34E-11	1.34E-11	1.34E-11	1.34E-11	1.34E-11	2.17E-05	2.62E-06	2.62E-06	1.34E-11	1.34E-11	1.34E-11	1.34E-11	1.34E-11	1.34E-11	1.34E-11	1.34E-11	1.34E-11	1.34E-11	1.34E-11	1.34E-11	1.34E-11	1.34E-11	1.34E-11	1.34E-11	1.34E-11	1.34E-11	1.34E-11	1.34E-11	1.34E-11	6.76E-07	0.000239178	1.34E-11	1.37E-06	1.34E-11	0.000205376	1.34E-11
T	257-1-1 [oral cancer sudan]@oral cancer sudan -0 [136]»636206978630000000»theOriginal	<Nothing>	P0059	4.275.766.971	F8D8E300	Negative	-1	1	B	34	1.34E-11	1.34E-11	1.34E-11	1.34E-11	1.34E-11	1.34E-11	1.34E-11	1.34E-11	1.34E-11	4.42E-05	6.60E-06	1.34E-11	1.34E-11	1.34E-11	1.34E-11	1.34E-11	1.34E-11	1.34E-11	1.34E-11	1.34E-11	1.34E-11	1.34E-11	1.34E-11	1.23E-07	1.18E-07	1.34E-11	1.34E-11	1.34E-11	1.34E-11	1.34E-11	1.34E-11	1.73E-06	1.34E-11	0.000119526	1.34E-11	1.34E-11	1.34E-11	1.34E-11	1.34E-11
T	257-1-1 [oral cancer sudan]@oral cancer sudan -0 [136]»636206978630000000»theOriginal	<Nothing>	P0059	4.275.766.971	F8D8E300	Negative	-1	1	B	35	1.34E-11	1.34E-11	1.34E-11	1.34E-11	1.34E-11	1.34E-11	1.34E-11	1.34E-11	1.34E-11	1.34E-11	1.34E-11	1.34E-11	1.34E-11	1.34E-11	1.34E-11	1.34E-11	1.34E-11	1.34E-11	1.34E-11	1.34E-11	1.34E-11	1.34E-11	1.34E-11	1.34E-11	1.34E-11	1.34E-11	1.34E-11	1.34E-11	1.34E-11	1.34E-11	1.34E-11	1.34E-11	1.34E-11	1.34E-11	1.34E-11	1.34E-11	1.34E-11	1.34E-11	1.34E-11
T	257-1-1 [oral cancer sudan]@oral cancer sudan -0 [136]»636206978630000000»theOriginal	<Nothing>	P0059	4.275.766.971	F8D8E300	Negative	-1	1	C	0	1.34E-11	1.34E-11	1.34E-11	1.34E-11	1.34E-11	1.34E-11	1.34E-11	1.34E-11	1.34E-11	1.34E-11	1.34E-11	1.34E-11	1.34E-11	1.34E-11	1.34E-11	1.34E-11	1.34E-11	0.002436338	0.01913863	0.03943757	0.05659816	0.04773669	0.03629124	0.01815829	0.0158985	0.01516215	0.02500864	0.04639694	0.09104265	0.1251964	0.1121755	0.06916474	0.03981573	0.02513312	0.01858519	0.01433617	0.00397518	0.001747859	0.003220763
T	257-1-1 [oral cancer sudan]@oral cancer sudan -0 [136]»636206978630000000»theOriginal	<Nothing>	P0059	4.275.766.971	F8D8E300	Negative	-1	1	C	1	1.589.653	1.820.898	2.038.017	2.181.674	2.172.489	2.120.227	2.275.215	2.846.022	3.799.116	4.616.575	5.355.181	6.274.421	7.280.279	8.057.019	8.318.872	8.395.401	801.035	7.482.741	7.073.752	6.239.219	5.173.168	3.944.269	3.215.617	263.922	2.618.456	2.703.583	3.231.938	4.066.005	5.814.589	814.321	1.018.228	1.110.218	1.355.895	1.514.715	195.472	2.005.791	2.461.233	2.531.445	3.080.618
T	257-1-1 [oral cancer sudan]@oral cancer sudan -0 [136]»636206978630000000»theOriginal	<Nothing>	P0059	4.275.766.971	F8D8E300	Negative	-1	1	C	2	7.222.358	799.516	8.991.733	1.000.279	1.082.314	1.176.872	126.436	1.393.262	1.526.044	1.668.815	182.726	1.954.617	206.437	2.078.491	2.039.755	1.941.724	1.775.376	1.565.137	137.299	1.195.559	1.002.087	8.234.749	7.146.013	6.544.318	6.669.253	6.874.465	779.168	9.234.636	1.188.208	1.538.848	1.925.008	2.199.566	2.581.485	2.861.054	3.395.897	3.673.786	4.200.247	4.457.807	4.848.416
T	257-1-1 [oral cancer sudan]@oral cancer sudan -0 [136]»636206978630000000»theOriginal	<Nothing>	P0059	4.275.766.971	F8D8E300	Negative	-1	1	C	3	4.102.669	4.834.027	5.570.354	6.274.638	6.885.925	7.529.478	8.041.973	8.441.394	8.669.045	8.877.999	8.928.185	8.878.121	857.116	8.180.811	7.607.618	7.008.436	6.178.522	5.314.886	4.473.159	3.756.405	3.061.584	2.482.062	2.145.052	1.933.392	1.937.027	1.969.935	2.202.015	2.593.091	3.262.434	4.160.845	5.137.287	6.140.903	7.188.087	831.245	9.507.643	1.080.343	1.189.045	1.295.393	1.370.726
T	257-1-1 [oral cancer sudan]@oral cancer sudan -0 [136]»636206978630000000»theOriginal	<Nothing>	P0059	4.275.766.971	F8D8E300	Negative	-1	1	C	4	9.552.818	1.134.275	1.320.613	1.488.976	1.646.557	1.786.865	1.907.941	1.984.529	2.031.668	2.037.549	1994.74	1.910.273	1810.56	1.690.934	1.548.794	1.385.403	1.194.441	1.009.898	8.415.082	7.008.602	5.641.094	4.562.307	3.956.723	3.605.911	3.623.637	3.673.307	4.076.006	4.776.664	6.054.161	7.805.836	9.694.724	1.152.738	1.349.319	1.569.588	1.813.229	2.068.055	2.305.367	2.533.878	2.716.242
T	257-1-1 [oral cancer sudan]@oral cancer sudan -0 [136]»636206978630000000»theOriginal	<Nothing>	P0059	4.275.766.971	F8D8E300	Negative	-1	1	C	5	1.666.946	1.956.918	2274.24	2.576.261	2.844.578	3.062.701	3.253.932	3.375.094	3.456.752	3.449.156	3.389.301	3.218.134	3.009.174	2.727.735	2454.95	2.161.568	1837.1	1.520.767	1.248.621	1032.87	8.311.387	667.425	5.739.408	5.199.309	522.99	5.316.182	5.929.886	6.974.241	8.886.078	1.150.339	1.447.503	1.720.628	2.066.725	2.388.031	2.836.995	3.162.943	3.610.131	3.893.512	4.221.548
T	257-1-1 [oral cancer sudan]@oral cancer sudan -0 [136]»636206978630000000»theOriginal	<Nothing>	P0059	4.275.766.971	F8D8E300	Negative	-1	1	C	6	2.434.233	2.904.886	3.368.601	3.819.023	4.245.844	4.596.564	4.879.087	5.091.246	5.269.369	5.245.877	5.082.589	4.747.707	4.381.281	3.920.381	3.488.012	3.049.621	2.593.641	2.146.579	1.746.211	1.430.523	1.136.112	9.057.119	7.729.272	6.991.464	7.037.948	7.170.049	8.034.638	9.553.592	1.216.501	1.576.874	1.973.373	2.349.516	2.831.137	3.281.797	3.907.176	4.406.279	5.065.866	5.612.241	6.099.311
T	257-1-1 [oral cancer sudan]@oral cancer sudan -0 [136]»636206978630000000»theOriginal	<Nothing>	P0059	4.275.766.971	F8D8E300	Negative	-1	1	C	7	3.312.358	3948.4	4.606.094	5.243.739	5.839.108	6366.53	6743.96	6.938.957	7.011.868	6.868.259	6.664.661	6.269.392	5.800.353	5.194.135	4.574.071	3990.58	3.370.784	2.780.113	2.249.046	1.821.029	1.438.805	1.143.742	9.782.364	8.810.978	8.898.317	906.879	1.017.349	1205.46	1.549.869	2013.22	2535.25	3.090.458	3.740.398	4.439.179	5.222.774	6.034.159	6816.78	7.515.358	8.002.217
T	257-1-1 [oral cancer sudan]@oral cancer sudan -0 [136]»636206978630000000»theOriginal	<Nothing>	P0059	4.275.766.971	F8D8E300	Negative	-1	1	C	8	4.220.323	5088.47	6.039.169	6.927.263	7.753.386	8.350.745	8.811.372	9.088.186	9.265.244	9.226.414	9.009.236	8.494.269	7.778.971	6.906.568	6.066.815	5.256.284	4.396.452	3.583.431	2.884.627	2.343.884	1845.44	1.463.657	1.249.491	1130.98	1.136.948	1.157.861	1.319.858	1.578.503	2.024.469	2.610.916	3274.87	3.971.073	4.845.053	5.728.579	6.845.661	7.765.394	8843.8	9.657.539	10447.67
T	257-1-1 [oral cancer sudan]@oral cancer sudan -0 [136]»636206978630000000»theOriginal	<Nothing>	P0059	4.275.766.971	F8D8E300	Negative	-1	1	C	9	4.296.511	5011.92	5.817.352	6.612.808	7.406.715	7984.31	8.373.593	8.438.746	8.318.475	7.889.538	7.314.731	6.523.426	5.651.705	4.702.543	3.858.938	3.107.095	2.388.648	1.745.789	1.242.585	8.875.013	6.138.215	435.18	3.494.098	310.954	315.842	3.247.618	3.752.636	4.661.324	6.490.435	9.339.407	1301.24	1623.9	2.158.763	2.737.007	3.622.844	4.277.341	5.079.591	5.670.412	6.268.028
T	257-1-1 [oral cancer sudan]@oral cancer sudan -0 [136]»636206978630000000»theOriginal	<Nothing>	P0059	4.275.766.971	F8D8E300	Negative	-1	1	C	10	2044.9	2.542.841	3084.23	3640.82	4.195.544	4.652.319	4.989.115	5.117.535	5.148.725	4.904.907	4.586.585	4.059.051	3514.11	2.895.405	2.359.165	1889.27	1.446.418	1.054.481	741.717	520.341	3.490.657	2.364.646	1.797.086	1.512.301	1.501.868	1.514.478	1.774.253	2.278.496	3.279.096	4.853.909	6.871.107	9.334.865	1.231.827	1.581.846	1.980.507	2.424.156	2.882.563	3312.52	3.652.677
T	257-1-1 [oral cancer sudan]@oral cancer sudan -0 [136]»636206978630000000»theOriginal	<Nothing>	P0059	4.275.766.971	F8D8E300	Negative	-1	1	C	11	1.064.238	1.390.509	1.756.776	2.106.689	2.480.443	2.780.251	3.034.369	3.158.283	3.172.856	3.026.018	2.789.838	2465	2.127.335	1.748.887	1.408.688	1.091.978	8.110.568	5.734.814	3.911.302	2.616.004	165.041	1.067.751	7.989.793	6.818.421	6.899.891	7.053.698	840.369	1.099.875	1.666.328	2.602.812	3.832.905	5.288.007	704.145	9.174.177	1.170.979	1462.12	1.763.464	2.070.981	2.331.569
T	257-1-1 [oral cancer sudan]@oral cancer sudan -0 [136]»636206978630000000»theOriginal	<Nothing>	P0059	4.275.766.971	F8D8E300	Negative	-1	1	C	12	6.572.915	8.619.393	1.097.379	1.345.457	1.594.681	1.823.489	1.995.758	2.076.199	2.085.946	1.976.976	1.834.534	1.604.994	1.376.491	1116.06	8.875.733	6.836.307	4.957.605	3.387.591	2.232.334	1.457.529	8.992.982	5.680.959	423.256	3.618.286	3.710.508	381.913	4.645.775	6.184.525	9.644.844	1.547.277	2.357.474	3.235.532	4.529.075	5.885.786	7.946.123	9.666.476	1.206.108	1.367.896	1.563.253
T	257-1-1 [oral cancer sudan]@oral cancer sudan -0 [136]»636206978630000000»theOriginal	<Nothing>	P0059	4.275.766.971	F8D8E300	Negative	-1	1	C	13	4.102.668	5.551.488	719.765	8.866.042	1.058.006	1.204.208	1.327.045	1.382.105	1.397.968	1.313.915	1.218.123	1.071.444	9.179.645	738.442	5.733.788	4.376.398	3.149.422	212.822	1.355.759	8.620.175	5.206.081	3.266.505	2.414.543	2.063.912	2.124.728	2.207.537	2.713.554	3.725.008	5.860.503	960.622	1.483.826	2.033.978	2.869.333	390.234	536.455	6.818.356	830.078	9.704.119	1.077.649
T	257-1-1 [oral cancer sudan]@oral cancer sudan -0 [136]»636206978630000000»theOriginal	<Nothing>	P0059	4.275.766.971	F8D8E300	Negative	-1	1	C	14	2.678.877	3.733.869	4.885.553	6.069.128	7.253.732	8.365.962	9.173.508	9.590.621	9.646.145	923.882	8.478.563	7.350.579	616.248	492.511	3.846.606	2.899.716	2.052.542	1.359.431	8.528.342	523.219	309.281	1.901.959	1.424.406	1.214.893	1.277.231	1.353.231	1.671.548	2.299.837	3.758.723	6.262.893	9.804.056	1.412.227	1.969.902	2.686.284	3.554.738	4.563.474	5.546.736	6.508.963	7.281.159
T	257-1-1 [oral cancer sudan]@oral cancer sudan -0 [136]»636206978630000000»theOriginal	<Nothing>	P0059	4.275.766.971	F8D8E300	Negative	-1	1	C	15	187.058	2.519.197	3.315.959	4.174.153	5.007.481	5.771.844	6.365.554	6.679.813	6.676.094	6.329.163	5.781.458	4.982.399	4.161.723	3.317.298	2.592.211	1.943.492	1.352.109	8.784.109	5.426.605	3.312.666	1.895.583	1.133.765	8.422.565	7.280.366	7.786.679	83.482	1.058.464	1.461.243	2.407.901	4.130.392	6.571.577	9.343.263	1.374.716	1.854.079	2.592.389	3.163.873	4.020.396	4.582.542	5.265.921
T	257-1-1 [oral cancer sudan]@oral cancer sudan -0 [136]»636206978630000000»theOriginal	<Nothing>	P0059	4.275.766.971	F8D8E300	Negative	-1	1	C	16	1.234.743	1.715.035	2.297.056	2.868.578	3.514.091	4.013.081	4.418.515	4.593.039	4.636.355	4.381.627	400.519	3.465.784	292.135	2.283.596	1.750.335	1.293.975	9.006.668	5.681.254	3.467.685	2.062.643	118.493	6.927.648	5.227.277	458.957	4.936.468	5.278.016	6.748.369	9.391.053	1.576.924	2.708.934	445.318	6.213.054	9.158.119	1.209.059	1.730.176	2.108.108	2.698.831	3.050.898	3.564.441
T	257-1-1 [oral cancer sudan]@oral cancer sudan -0 [136]»636206978630000000»theOriginal	<Nothing>	P0059	4.275.766.971	F8D8E300	Negative	-1	1	C	17	8.440.366	1.207.792	1.606.623	1.995.168	2.384.578	2.771.212	3.057.168	3.225.035	3.235.876	3.070.707	2.784.909	2.400.974	2.013.921	1.577.412	1.192.706	8.724.716	6.012.176	3.783.722	2.218.035	1.284.073	7.205.284	4.268.991	3.193.243	2.802.573	3.063.996	3.357.243	4.369.458	6.278.954	1.061.726	1.837.208	3.010.508	4.581.776	6.610.478	9.177.474	1.221.459	1.594.332	1.956.205	2.296.592	2.547.807
T	257-1-1 [oral cancer sudan]@oral cancer sudan -0 [136]»636206978630000000»theOriginal	<Nothing>	P0059	4.275.766.971	F8D8E300	Negative	-1	1	C	18	5.650.102	8.228.066	1.128.235	1.421.006	1.710.793	197.067	2.185.792	2.282.984	2.299.126	2.168.943	1.966.119	165.335	1.376.047	1.079.581	8.199.571	5.896.077	401.193	2.515.573	1.484.964	8.251.368	4.443.179	2.566.495	1.973.531	1.786.798	1.997.579	2.200.442	2.861.041	4.088.485	7.250.672	1.279.364	211.277	3.077.496	4.390.512	6.082.182	8.222.951	1.083.327	1.313.184	1.559.321	1.752.178
T	257-1-1 [oral cancer sudan]@oral cancer sudan -0 [136]»636206978630000000»theOriginal	<Nothing>	P0059	4.275.766.971	F8D8E300	Negative	-1	1	C	19	3.824.423	5.682.909	7.846.274	100.595	1.203.504	1.397.084	1.530.802	1.616.418	1.598.763	1.514.082	1.367.157	1.173.734	9.602.886	740.279	555.895	4.020.238	2.663.593	159.341	9.184.105	5.096.084	273.039	1.514.498	1.169.633	107.245	1.239.165	1.390.037	1.852.672	2.636.073	4.697.333	8.644.694	1.492.848	2.141.981	3.267.769	4.398.711	6.416.022	7.751.151	1.005.769	1.132.053	1.317.377
T	257-1-1 [oral cancer sudan]@oral cancer sudan -0 [136]»636206978630000000»theOriginal	<Nothing>	P0059	4.275.766.971	F8D8E300	Negative	-1	1	C	20	2.744.291	3.970.628	5.409.682	6.814.397	8.150.833	947.003	1.046.019	1.104.714	1.082.399	1.004.418	904.117	7.763.866	6.350.301	4.813.051	3.553.559	2.533.964	1.677.789	9.714.496	5.296.574	2.772.596	1.428.424	0.7804608	0.5874687	0.5469517	0.6499494	0.7559906	1.027.443	1.477.473	2.720.493	5.122.762	9.172.479	126.048	1.928.534	2.544.961	389.825	4.751.384	6.217.782	7.246.596	8.486.571
T	257-1-1 [oral cancer sudan]@oral cancer sudan -0 [136]»636206978630000000»theOriginal	<Nothing>	P0059	4.275.766.971	F8D8E300	Negative	-1	1	C	21	1.657.837	2.478.453	3.430.121	4.339.174	5.149.124	5.880.298	6.543.729	6.917.909	7.083.109	6.593.893	5.921.198	4.934.927	4.016.249	3.037.244	2.182.237	1.532.983	984.351	5.688.701	296.189	1.440.644	0.6792002	0.3511449	0.2789703	0.259495	0.3090257	0.3679491	0.5292183	0.8360392	1.666.441	3.159.647	5.603.083	8.468.859	1.261.914	1.786.257	2.462.705	3.241.492	4.019.754	4.718.896	5.353.819
T	257-1-1 [oral cancer sudan]@oral cancer sudan -0 [136]»636206978630000000»theOriginal	<Nothing>	P0059	4.275.766.971	F8D8E300	Negative	-1	1	C	22	9.710.426	1.489.722	2.096.119	2.693.606	3.153.436	3.714.018	405.387	4.358.353	4.220.053	387.868	3.401.217	2.833.349	235.803	1.796.635	1.307.469	8.750.035	5.277.686	289.165	143.912	0.6654918	0.2661501	0.1239068	0.09932269	0.10523	0.145323	0.1752739	0.2597001	0.411256	0.8922515	1.843.328	3.298.599	4.815.441	6.812.413	9.721.627	1.345.044	1.837.504	2.258.592	273.712	3.086.515
T	257-1-1 [oral cancer sudan]@oral cancer sudan -0 [136]»636206978630000000»theOriginal	<Nothing>	P0059	4.275.766.971	F8D8E300	Negative	-1	1	C	23	8.192.049	1.313.634	1.986.198	2.673.392	3.242.919	3.771.495	411.462	4.432.158	4.588.115	4.360.136	406.498	339.772	2.926.742	2.304.779	1.824.121	1.392.715	9.876.287	6.398.445	4.151.568	2.574.541	1.550.717	0.8993003	0.6383761	0.4901326	0.4834322	0.4758717	0.6033282	0.7861437	1.320.017	2.235.302	3.709.688	4.738.631	7.344.883	9.451.523	1.531.048	1.792.616	248.562	2.715.103	3.410.775
T	257-1-1 [oral cancer sudan]@oral cancer sudan -0 [136]»636206978630000000»theOriginal	<Nothing>	P0059	4.275.766.971	F8D8E300	Negative	-1	1	C	24	8.192.059	1.101.115	1.470.335	1.859.476	222.281	2.481.076	2.632.326	2.811.867	289.167	2.760.629	2.519.806	2.230.748	1.880.598	1.480.225	1.102.246	8.636.667	6.168.626	4.067.039	2.492.342	1.583.638	0.9338098	0.5460232	0.3522183	0.2606741	0.2554533	0.2510698	0.3218096	0.4597949	0.7614279	1.302.826	2.090.564	3.258.166	4.721.918	6.725.356	9.031.929	1.243.845	1.586.122	1.919.143	213.983
T	257-1-1 [oral cancer sudan]@oral cancer sudan -0 [136]»636206978630000000»theOriginal	<Nothing>	P0059	4.275.766.971	F8D8E300	Negative	-1	1	C	25	4.312.864	6.862.911	9.687.325	1.267.253	1.449.233	1.601.045	163.501	1.725.262	1.763.009	1.694.842	1.505.501	1.280.901	1.112.006	8.979.182	6.917.865	5.012.641	361.347	2.432.181	1.584.796	0.9399409	0.5209399	0.2757178	0.1782272	0.1246988	0.1266329	0.1262917	0.1665855	0.2462519	0.4626649	0.8229492	1.319.086	180.437	2.577.302	3.545.951	4.940.022	6.637.133	8.164.719	1.026.928	1.192.433
T	257-1-1 [oral cancer sudan]@oral cancer sudan -0 [136]»636206978630000000»theOriginal	<Nothing>	P0059	4.275.766.971	F8D8E300	Negative	-1	1	C	26	2.957.283	4.113.003	5.610.575	7.392.891	8.470.432	9.722.171	9.804.426	1.016.168	1.032.374	1.002.836	9.010.077	7.478.572	6.568.648	5.409.176	4.082.973	2.945.434	2.003.589	1.340.969	0.8669609	0.5377129	0.2767084	0.1363282	0.07908984	0.05434076	0.05409688	0.05424113	0.07187127	0.1069328	0.2181708	0.431612	0.7317118	0.8878412	1.498.539	1.914.636	3.339.592	3.825.611	5.814.938	6.445.911	8.397.453
T	257-1-1 [oral cancer sudan]@oral cancer sudan -0 [136]»636206978630000000»theOriginal	<Nothing>	P0059	4.275.766.971	F8D8E300	Negative	-1	1	C	27	1.589.642	2.263.826	3.088.508	4.061.536	4.650.599	4.966.029	5.001.958	539.993	5.754.117	5.646.122	5.111.235	4.414.656	3.540.644	2.692.678	2.025.338	1.582.761	110.535	0.6777722	0.4240707	0.2550478	0.1404738	0.06473283	0.03693545	0.02017747	0.01882472	0.01750896	0.02702568	0.04094969	0.09120114	0.189999	0.3547922	0.3534862	0.5785089	0.6475706	1.516.924	174.134	2.988.225	3.061.183	4.154.719
T	257-1-1 [oral cancer sudan]@oral cancer sudan -0 [136]»636206978630000000»theOriginal	<Nothing>	P0059	4.275.766.971	F8D8E300	Negative	-1	1	C	28	0.7261194	1.203.612	1.725.736	222.846	23.201	2.875.658	2.886.814	3.033.521	2.776.954	2.768.258	275.813	2.325.321	1.927.895	1.458.587	1.075.592	0.7453041	0.5040022	0.313389	0.1922988	0.09785144	0.05152386	0.02576507	0.0172135	0.007749302	0.006704168	0.004933205	0.008759797	0.01507633	0.04210771	0.0849754	0.1535765	0.2140068	0.2737219	0.4203842	0.5604003	0.8896801	1.121.823	1.572.136	1.817.217
T	257-1-1 [oral cancer sudan]@oral cancer sudan -0 [136]»636206978630000000»theOriginal	<Nothing>	P0059	4.275.766.971	F8D8E300	Negative	-1	1	C	29	0.2972086	0.5303848	0.7924792	1.140.109	1.122.372	1.428.481	1.465.798	1.825.403	161.235	1.489.462	1.260.266	1.108.393	0.9741303	0.7850379	0.57822	0.3769898	0.2111287	0.1247472	0.07877177	0.04382961	0.01850495	0.007301313	0.00404971	0.002275034	0.002315168	0.001630337	0.002813826	0.004341682	0.01598779	0.04075135	0.06678268	0.06790061	0.06530762	0.1071732	0.1504208	0.2580263	0.3613703	0.5266899	0.7282843
T	257-1-1 [oral cancer sudan]@oral cancer sudan -0 [136]»636206978630000000»theOriginal	<Nothing>	P0059	4.275.766.971	F8D8E300	Negative	-1	1	C	30	0.1667181	0.2430311	0.3520219	0.4673292	0.476339	0.5025457	0.5158429	0.5921772	0.6316336	0.5868409	0.4381981	0.3539019	0.344863	0.327875	0.2575437	0.1620582	0.09046322	0.04063149	0.02474855	0.01242694	0.005500323	0.001314681	0.0004741	0.000275752	0.00028011	0.000220702	0.000412344	0.000624376	0.002732339	0.007932089	0.01788355	0.009453406	0.02561105	0.02348592	0.1208513	0.1116432	0.3066414	0.3234559	0.4818538
T	257-1-1 [oral cancer sudan]@oral cancer sudan -0 [136]»636206978630000000»theOriginal	<Nothing>	P0059	4.275.766.971	F8D8E300	Negative	-1	1	C	31	0.06025149	0.08482045	0.1448773	0.173214	0.1553818	0.1800556	0.194621	0.2646362	0.1923571	0.1784117	0.1491918	0.1585838	0.1346838	0.1079572	0.06286301	0.04831822	0.02383334	0.01193659	0.004021232	0.001163645	0.000249822	9.74E-06	1.34E-11	1.34E-11	1.34E-11	1.34E-11	1.34E-11	4.49E-08	4.61E-05	0.000583928	0.001947738	3.74E-05	0.000633332	1.34E-11	0.006489396	0.002266002	0.02688582	0.02171457	0.05320499
T	257-1-1 [oral cancer sudan]@oral cancer sudan -0 [136]»636206978630000000»theOriginal	<Nothing>	P0059	4.275.766.971	F8D8E300	Negative	-1	1	C	32	0.006498707	0.01766449	0.03872547	0.06883369	0.06148375	0.0561111	0.04077493	0.04725879	0.05062244	0.04763651	0.02873976	0.01943795	0.01392044	0.01202309	0.006548904	0.004211177	0.002009477	0.000473095	0.000102689	1.34E-11	1.34E-11	1.34E-11	1.34E-11	1.34E-11	1.34E-11	1.34E-11	1.34E-11	1.34E-11	1.34E-11	1.34E-11	1.34E-11	1.34E-11	1.34E-11	1.34E-11	2.82E-07	0.000271327	0.000555887	0.002007162	0.006346861
T	257-1-1 [oral cancer sudan]@oral cancer sudan -0 [136]»636206978630000000»theOriginal	<Nothing>	P0059	4.275.766.971	F8D8E300	Negative	-1	1	C	33	1.34E-11	4.69E-06	0.000869173	0.001509758	0.000304966	0.000143147	0.001053807	0.003271855	0.001164153	0.000175495	0.000109323	0.000109308	0.000109298	1.34E-11	1.34E-11	1.34E-11	1.34E-11	1.34E-11	1.34E-11	1.34E-11	1.34E-11	1.34E-11	1.34E-11	1.34E-11	1.34E-11	1.34E-11	1.34E-11	1.34E-11	1.34E-11	1.34E-11	1.34E-11	1.34E-11	1.34E-11	1.34E-11	0.000227603	9.29E-06	0.002286708	1.34E-11	0.000133181
T	257-1-1 [oral cancer sudan]@oral cancer sudan -0 [136]»636206978630000000»theOriginal	<Nothing>	P0059	4.275.766.971	F8D8E300	Negative	-1	1	C	34	1.34E-11	2.52E-05	0.00022811	0.000228077	4.60E-05	1.34E-11	1.34E-11	1.34E-11	1.34E-11	1.34E-11	1.34E-11	1.34E-11	1.34E-11	1.34E-11	1.34E-11	1.34E-11	1.34E-11	1.34E-11	1.34E-11	1.34E-11	1.34E-11	1.34E-11	1.34E-11	1.34E-11	1.34E-11	1.34E-11	1.34E-11	1.34E-11	1.34E-11	1.34E-11	1.34E-11	1.34E-11	1.34E-11	1.34E-11	1.34E-11	1.34E-11	0.000349965	1.34E-11	0.00013316
T	257-1-1 [oral cancer sudan]@oral cancer sudan -0 [136]»636206978630000000»theOriginal	<Nothing>	P0059	4.275.766.971	F8D8E300	Negative	-1	1	C	35	1.34E-11	1.34E-11	1.34E-11	1.34E-11	1.34E-11	1.34E-11	1.34E-11	1.34E-11	1.34E-11	1.34E-11	1.34E-11	1.34E-11	1.34E-11	1.34E-11	1.34E-11	1.34E-11	1.34E-11	1.34E-11	1.34E-11	1.34E-11	1.34E-11	1.34E-11	1.34E-11	1.34E-11	1.34E-11	1.34E-11	1.34E-11	1.34E-11	1.34E-11	1.34E-11	1.34E-11	1.34E-11	1.34E-11	1.34E-11	1.34E-11	1.34E-11	1.34E-11	1.34E-11	1.34E-11
T	P257_14-1-1 [oral cancer sudan]@oral cancer sudan -0 [114]»636109211610000000»theOriginal	<Nothing>	P0008	4.264.451.344	F8D8E300	Positive	-1	1	A	0	2.010.681	347.876	5.473.758	8.069.068	1.148.633	1.477.224	1.948.472	2.397.467	2.876.416	2.893.623	2.790.693	2.434.487	2.161.736	179.368	1.458.411	1.102.733	7.812.011	5.783.667	4.184.246	3.199.294	2.314.019	1.752.582	1.459.514	1.303.736	1.308.885	1.355.952	1.559.364	1.963.154	2.654.834	3.881.222	5.369.748	8.083.562	112.949	1.677.793	2.277.232	3.210.398	4.210.492	5.441.966	6.576.562
T	P257_14-1-1 [oral cancer sudan]@oral cancer sudan -0 [114]»636109211610000000»theOriginal	<Nothing>	P0008	4.264.451.344	F8D8E300	Positive	-1	1	A	1	202.165	3.011.953	4.246.322	5.806.703	7.940.851	1.014.636	1.253.447	1388.58	1.492.078	1.428.856	1.348.933	1.161.452	9.734.063	7.683.616	6.032.159	4.649.609	3.349.056	2.397.404	168.43	1.264.753	9.129.748	6.997.125	5.842.327	5.320.073	5.365.842	5.518.588	6.197.471	7.548.065	1.013.232	1.462.165	2.050.184	2.895.573	4.155.364	5.897.925	8.186.452	1.098.344	1.479.449	1.865.163	2.291.512
T	P257_14-1-1 [oral cancer sudan]@oral cancer sudan -0 [114]»636109211610000000»theOriginal	<Nothing>	P0008	4.264.451.344	F8D8E300	Positive	-1	1	A	2	6.299.131	8.614.943	1.198.334	1.647.638	2.262.721	2.786.863	3.294.081	3.596.617	3.856.763	3.700.321	3419.9	2.905.382	2.412.808	1.863.576	1.438.489	1.089.693	7.904.741	5.630.023	3.914.706	2.957.597	2.116.842	1.608.021	1.303.326	1.182.693	1.191.024	1.219.769	1.367.431	1.714.745	2.304.217	3.332.478	4.598.295	6.637.493	9.252.675	1.306.575	1.755.294	2.405.973	3.240.786	4.130.437	4.934.864
T	P257_14-1-1 [oral cancer sudan]@oral cancer sudan -0 [114]»636109211610000000»theOriginal	<Nothing>	P0008	4.264.451.344	F8D8E300	Positive	-1	1	A	3	1.267.646	1.719.218	2.376.319	3.231.803	4.288.617	5.188.325	6.146.816	6.743.418	7.105.874	6.719.707	6.171.844	5.268.217	4.371.372	3.350.688	2.560.375	1.920.607	1.401.508	1.011.084	6.997.241	5.103.532	3.636.751	2.771.297	2.308.065	2.090.073	2.088.104	2.131.097	2.382.683	2.925.389	3.922.376	5.600.277	7.901.921	1.199.029	1710.82	2434.86	3.201.443	4323.1	5.571.254	6.890.306	7.973.395
T	P257_14-1-1 [oral cancer sudan]@oral cancer sudan -0 [114]»636109211610000000»theOriginal	<Nothing>	P0008	4.264.451.344	F8D8E300	Positive	-1	1	A	4	2.084.594	2.833.733	3.822.974	5.055.451	6.537.043	7.873.268	9.094.492	9.718.416	9.997.251	9.448.074	8.674.694	7.404.749	6.147.316	4.786.159	3699	2.827.006	2.069.142	1.503.923	1.053.963	7.909.183	5.761.441	4.373.383	3.591.156	3.212.923	3.217.462	3.270.017	3.684.008	4.513.033	6.040.172	8.497.426	1.172.566	1.623.281	2.251.419	3.071.237	4.194.966	5530.35	7.215.819	8.786.733	10313.34
T	P257_14-1-1 [oral cancer sudan]@oral cancer sudan -0 [114]»636109211610000000»theOriginal	<Nothing>	P0008	4.264.451.344	F8D8E300	Positive	-1	1	A	5	2.576.881	3.513.501	4.751.122	6.249.785	8.040.293	9.631.724	11110.62	11868.14	12192.46	11436.96	10482.77	8.917.571	7.401.671	5.735.238	4.422.491	3.366.303	2.459.412	1.772.493	1253.87	9.355.128	6.776.846	5.118.769	4.229.025	3.835.338	3.842.823	3.910.019	4.336.787	5.279.988	706.646	1.008.061	1391.02	1929.79	2.677.188	3.669.742	5.000.935	6.601.538	8.601.938	10453.46	12168.59
T	P257_14-1-1 [oral cancer sudan]@oral cancer sudan -0 [114]»636109211610000000»theOriginal	<Nothing>	P0008	4.264.451.344	F8D8E300	Positive	-1	1	A	6	3.010.481	4.074.134	5.483.577	7.187.975	9.259.733	11038.13	12633.32	13323.02	13708.42	12916.87	11830.43	9.994.589	8.280.888	6.426.728	4.962.438	3760.13	2.745.508	1.982.467	1.402.928	1.049.037	7.567.357	5.718.458	4.706.214	4.257.342	426.206	4.327.903	4.819.619	589.749	7.830.156	1.108.589	1.528.927	2.163.527	2954.93	4.074.285	5.415.998	7276.69	9318.49	11444.35	13231.25
T	P257_14-1-1 [oral cancer sudan]@oral cancer sudan -0 [114]»636109211610000000»theOriginal	<Nothing>	P0008	4.264.451.344	F8D8E300	Positive	-1	1	A	7	3.237.721	4.415.875	5.950.957	7.766.929	9.951.346	11805.42	13560.41	14433.4	14805.44	13875.59	12542.89	10644.15	8.760.828	6.811.437	5.218.767	3.957.545	2.898.126	2.095.652	1.470.625	1094.65	7.915.856	6.020.676	4.943.275	444.995	4.444.821	4.514.058	5.034.547	6.186.431	8.149.136	1.154.921	1.584.995	2.191.016	3.014.037	4.090.653	5.577.104	7.335.176	9.553.409	11649.97	13645.89
T	P257_14-1-1 [oral cancer sudan]@oral cancer sudan -0 [114]»636109211610000000»theOriginal	<Nothing>	P0008	4.264.451.344	F8D8E300	Positive	-1	1	A	8	3.254.614	4383.5	5.886.484	7.690.566	9.862.826	11690.08	13316.25	14066.81	14325.71	13390.93	12081.58	10164.25	8.314.521	6.380.995	4.847.816	3.613.707	2.612.982	1.860.739	1308.14	963.244	6.902.393	5.153.549	4.221.764	3.803.404	3.777.578	3.809.734	4.200.732	5.091.259	677.989	9.583.312	1.317.093	1.825.906	2.528.628	3.438.534	4.654.077	6.078.732	7.838.941	9.404.391	10850.09
T	P257_14-1-1 [oral cancer sudan]@oral cancer sudan -0 [114]»636109211610000000»theOriginal	<Nothing>	P0008	4.264.451.344	F8D8E300	Positive	-1	1	A	9	2.117.164	2.802.393	3.714.919	4807.25	6.088.123	7.123.126	7.991.562	8.237.946	8.189.945	7.454.911	6.514.107	5.309.268	4.224.113	3.201.935	2.406.325	1.782.542	1.269.302	9.011.727	6.214.557	4.555.715	3.217.905	2.395.112	1.941.539	1.713.127	1.700.875	1.719.246	1.919.285	2.361.822	3.171.957	4.522.021	615.752	8.733.355	1.197.629	1.668.817	2.201.177	2.948.697	3758.46	4.637.583	5.336.345
T	P257_14-1-1 [oral cancer sudan]@oral cancer sudan -0 [114]»636109211610000000»theOriginal	<Nothing>	P0008	4.264.451.344	F8D8E300	Positive	-1	1	A	10	1.001.684	1.365.225	1.822.075	2.362.354	3.014.923	3.540.726	3986.84	4.141.652	4.155.401	3.778.924	3.286.621	2678	2134.47	1.613.783	1.202.812	8.875.864	6.353.533	4.501.321	3.082.552	2.243.097	1.576.482	1.162.209	9.232.526	8.166.985	8.092.522	8.183.226	9.155.864	1.142.545	154.215	2.223.123	3.088.316	3.917.835	5.249.279	7.067.672	1.011.784	1.356.498	1.796.426	2.228.717	2.663.908
T	P257_14-1-1 [oral cancer sudan]@oral cancer sudan -0 [114]»636109211610000000»theOriginal	<Nothing>	P0008	4.264.451.344	F8D8E300	Positive	-1	1	A	11	4.580.734	6.414.249	8.668.065	1.137.645	1.456.831	1.752.173	2.042.304	2.173.015	2.194.321	1942.63	1.650.176	1.306.478	1.020.863	7.705.343	5.708.164	4.186.903	2.831.759	1.938.565	1.320.685	9.847.696	6.864.112	5.052.158	4.020.412	366.407	3.636.195	3.682.237	400.316	4.993.761	6.725.217	9.732.077	1.319.256	1.880.238	2.618.822	3.794.095	5.285.408	7.318.909	9.734.326	1.194.943	1.420.694
T	P257_14-1-1 [oral cancer sudan]@oral cancer sudan -0 [114]»636109211610000000»theOriginal	<Nothing>	P0008	4.264.451.344	F8D8E300	Positive	-1	1	A	12	225.711	3.259.616	4.458.486	5.861.151	7.663.188	9.158.275	1.078.878	1.141.407	1.171.895	1.045.319	8.926.913	7.009.579	5.573.012	4.139.455	3.107.856	2.203.573	1.527.947	107.321	726.275	5.240.938	3.591.125	2.646.083	2.152.726	1.886.818	1.876.696	1.886.938	2.120.337	2.642.313	3.561.674	5.238.255	7.151.922	1.065.733	1.468.984	2.158.546	290.194	4.041.241	514.434	6.384.908	7.468.502
T	P257_14-1-1 [oral cancer sudan]@oral cancer sudan -0 [114]»636109211610000000»theOriginal	<Nothing>	P0008	4.264.451.344	F8D8E300	Positive	-1	1	A	13	124.209	1.745.074	243.488	3.178.977	414.544	4.913.499	5.724.108	6.071.891	6.253.957	5.579.142	4.741.398	3.630.267	2.906.421	2.192.667	1.652.083	1.170.537	785.022	5.419.354	369.527	2.738.461	1.897.103	1.386.602	1.110.685	9.741.658	9.641.628	9.776.282	1.106.326	1.361.213	1.862.767	272.278	3.733.485	5.219.489	7.432.578	1.082.019	1.556.843	2.060.092	2.690.137	3.279.138	4.035.465
T	P257_14-1-1 [oral cancer sudan]@oral cancer sudan -0 [114]»636109211610000000»theOriginal	<Nothing>	P0008	4.264.451.344	F8D8E300	Positive	-1	1	A	14	6.470.367	9.236.353	1.305.013	1.703.386	2.199.481	259.545	3.116.504	3.365.211	3.438.465	3.045.944	2.555.102	209.828	1.691.086	1.319.355	9.396.595	6.533.747	4.473.775	3.199.841	2.210.774	1.621.887	1.086.462	8.100.236	6.127.176	5.573.923	5.459.917	5.594.266	6.087.889	7.998.609	106.627	1.602.944	2.198.108	316.872	4.203.036	6.051.917	8.112.208	1.175.621	1.454.783	1.862.422	2.163.483
T	P257_14-1-1 [oral cancer sudan]@oral cancer sudan -0 [114]»636109211610000000»theOriginal	<Nothing>	P0008	4.264.451.344	F8D8E300	Positive	-1	1	A	15	3.324.225	5.140.815	7.453.413	1.015.175	1.289.038	1.514.827	1.769.773	1.918.469	199.557	1.754.294	1.476.531	1.201.661	9.701.353	7.459.705	5.351.534	3.705.577	2.609.829	1.806.508	1.279.727	9.024.655	6.067.389	465.704	3.819.392	3.574.165	3.504.658	3.596.598	3.823.211	4.725.012	6.059.589	8.977.151	1.238.214	1.885.293	2.608.429	3.835.929	4.942.242	7.308.666	8.859.509	1.129.383	1.295.903
T	P257_14-1-1 [oral cancer sudan]@oral cancer sudan -0 [114]»636109211610000000»theOriginal	<Nothing>	P0008	4.264.451.344	F8D8E300	Positive	-1	1	A	16	1.932.094	3.051.495	4.421.132	6.031.689	7.556.384	8.741.173	1.002.185	1.095.048	114.977	9.986.703	8.300.023	6.811.469	5.622.503	4.416.638	3.178.701	2.230.146	1.542.168	1.078.437	7.459.294	5.609.881	3.698.574	2.803.157	2.155.865	1.970.135	1.933.819	1.994.284	2.168.312	276.102	3.541.235	5.245.152	7.162.907	1.025.112	1.493.219	2.133.898	3.073.013	4.247.747	5.436.101	6.441.774	7.583.672
T	P257_14-1-1 [oral cancer sudan]@oral cancer sudan -0 [114]»636109211610000000»theOriginal	<Nothing>	P0008	4.264.451.344	F8D8E300	Positive	-1	1	A	17	1.265.362	185.472	2.618.043	3.653.511	4.539.303	5.318.122	6.203.599	6.994.564	7.443.769	6.262.251	5.012.313	3.926.449	3.281.459	2.644.413	1.931.997	1.328.158	9.240.204	6.642.166	4.789.939	3.461.501	2.170.878	1.644.277	1.314.868	1.274.113	1.245.421	1.291.328	1.346.101	1.690.829	2.217.706	3.393.925	4.468.995	6.555.401	8.637.728	130.778	1.669.863	255.839	3.016.453	3.874.002	4.407.252
T	P257_14-1-1 [oral cancer sudan]@oral cancer sudan -0 [114]»636109211610000000»theOriginal	<Nothing>	P0008	4.264.451.344	F8D8E300	Positive	-1	1	A	18	6.706.515	1.088.636	1.582.714	2.200.295	2.769.369	3.203.398	3.674.714	4.188.765	4.626.648	3.955.264	3.282.875	2.580.773	2.236.767	1.692.241	1.197.741	7.825.814	5.603.547	4.090.437	3.191.012	2.203.708	1.477.615	1.037.063	0.8456971	0.7532965	0.7296604	0.7597312	0.8811222	1.125.232	1.559.266	2.199.401	305.354	3.706.459	5.027.416	6.762.071	1.050.042	1.462.716	1.902.011	2.166.355	2.714.103
T	P257_14-1-1 [oral cancer sudan]@oral cancer sudan -0 [114]»636109211610000000»theOriginal	<Nothing>	P0008	4.264.451.344	F8D8E300	Positive	-1	1	A	19	4.117.637	6.606.443	9.673.036	1.366.712	1.752.682	1.993.794	2.396.034	2.759.337	3.054.221	2.432.093	2.069.921	1.637.824	1.473.135	1.088.946	7.927.327	5.086.593	3.493.319	2.472.582	1.989.332	149.499	105.503	0.7238773	0.5490499	0.4775802	0.4739391	0.4763758	0.5450718	0.7096766	1.014.927	1.456.317	1.959.047	2.618.984	3.705.648	515.795	7.596.586	1.057.482	1.418.311	1.569.957	1.849.432
T	P257_14-1-1 [oral cancer sudan]@oral cancer sudan -0 [114]»636109211610000000»theOriginal	<Nothing>	P0008	4.264.451.344	F8D8E300	Positive	-1	1	A	20	2.684.216	4.098.638	6.248.429	9.069.073	1.122.778	1.234.874	1.456.935	1.656.715	1.849.199	1.519.137	1.415.098	1.138.606	1.010.126	7.407.346	5.271.303	3.332.254	2.149.033	1.557.956	1.268.915	0.9524508	0.650019	0.4682491	0.369091	0.331771	0.3192546	0.3351516	0.371783	0.4776151	0.652714	0.9588736	1.243.853	1.768.963	2.143.906	3.391.741	4.230.321	7.044.015	8.485.794	1.073.255	1.184.856
T	P257_14-1-1 [oral cancer sudan]@oral cancer sudan -0 [114]»636109211610000000»theOriginal	<Nothing>	P0008	4.264.451.344	F8D8E300	Positive	-1	1	A	21	1.445.436	2.541.189	4.256.281	6.108.243	7.841.553	8.060.966	9.939.657	1.126.341	126.094	941.751	8.020.859	6.671.757	6.515.433	5.123.405	3.609.921	212.701	1.400.157	1.045.813	0.8834962	0.6347155	0.4264809	0.307575	0.2453003	0.2126273	0.2047584	0.2119019	0.2347344	0.3104651	0.4114697	0.5844801	0.7570782	1.311.958	174.145	2.891.913	3.305.483	5.497.602	6.402.415	7.947.341	8.712.713
T	P257_14-1-1 [oral cancer sudan]@oral cancer sudan -0 [114]»636109211610000000»theOriginal	<Nothing>	P0008	4.264.451.344	F8D8E300	Positive	-1	1	A	22	0.9126054	1.664.398	2.740.177	400.216	5.819.868	5.907.763	700.181	7.225.442	8.416.064	6.358.039	5.470.435	4.366.283	4.269.288	3.316.374	2.550.385	153.809	0.9689322	0.7075483	0.5818641	0.4449754	0.2790732	0.2049595	0.1548021	0.1341092	0.1285386	0.1382499	0.1617253	0.2084683	0.2773235	0.3945954	0.5307905	0.8023732	1.156.102	1.712.396	2.318.699	3.230.219	4.626.416	4.873.316	5.895.547
T	P257_14-1-1 [oral cancer sudan]@oral cancer sudan -0 [114]»636109211610000000»theOriginal	<Nothing>	P0008	4.264.451.344	F8D8E300	Positive	-1	1	A	23	0.5964907	1.098.297	1.860.294	2.764.956	4.053.549	3.939.917	4.768.617	4.651.307	5.493.639	4.049.661	3.530.887	2.830.983	2.776.277	2.134.739	1.697.783	1.114.539	0.6934372	0.504742	0.4125048	0.3194917	0.1991307	0.1352354	0.1044597	0.08524034	0.08014312	0.08593894	0.1041303	0.1379966	0.189499	0.2877789	0.3618339	0.6069162	0.6777706	1.162.777	1.161.719	2.057.238	2.224.369	2.949.131	3.055.936
T	P257_14-1-1 [oral cancer sudan]@oral cancer sudan -0 [114]»636109211610000000»theOriginal	<Nothing>	P0008	4.264.451.344	F8D8E300	Positive	-1	1	A	24	0.2738824	0.6892138	1.322.868	196.752	282.163	2.643.424	3.081.372	2.898.997	3.493.391	2.964.047	2.656.841	2.138.505	1.885.454	1.478.665	1.153.155	0.7159725	0.4460767	0.3283543	0.2843155	0.2103314	0.1343363	0.08796285	0.07485233	0.06407519	0.06267421	0.06323218	0.07078706	0.09280039	0.1295304	0.1958571	0.2397014	0.4665589	0.5844071	107.463	1.020.881	1.754.836	1.816.468	2.244.877	2.242.689
T	P257_14-1-1 [oral cancer sudan]@oral cancer sudan -0 [114]»636109211610000000»theOriginal	<Nothing>	P0008	4.264.451.344	F8D8E300	Positive	-1	1	A	25	0.2172666	0.4775817	0.8352578	1.256.404	1.764.992	1.667.243	1.846.874	1.748.244	2.272.256	1.928.848	16.862	1.266.467	1.171.756	0.9177278	0.73948	0.5303534	0.3568838	0.2541214	0.1828561	0.1426983	0.09178046	0.06307366	0.04847307	0.04298053	0.0408923	0.04376566	0.04801507	0.0635668	0.09187976	0.142532	0.1670115	0.2212163	0.3030092	0.4444071	0.5626086	0.7414031	1.093.536	1.158.357	1.408.056
T	P257_14-1-1 [oral cancer sudan]@oral cancer sudan -0 [114]»636109211610000000»theOriginal	<Nothing>	P0008	4.264.451.344	F8D8E300	Positive	-1	1	A	26	0.2002693	0.3460533	0.5531999	0.7778485	1.082.837	0.9648445	1.136.645	1.161.648	1.549.553	1.451.825	1.224.644	0.9218891	0.7058182	0.5849719	0.4737688	0.3557473	0.2290208	0.1758225	0.1324219	0.1046718	0.06283819	0.039265	0.02750314	0.02530482	0.02436784	0.02770627	0.02988042	0.04256073	0.06164537	0.09894221	0.1018729	0.1633895	0.153999	0.3086713	0.4142487	0.7533434	0.9208305	0.8332986	1.009.714
T	P257_14-1-1 [oral cancer sudan]@oral cancer sudan -0 [114]»636109211610000000»theOriginal	<Nothing>	P0008	4.264.451.344	F8D8E300	Positive	-1	1	A	27	0.094552	0.2047747	0.3666378	0.5198463	0.7053354	0.5164518	0.6302829	0.6208484	0.8679502	0.7638308	0.7330037	0.620418	0.5074205	0.3734451	0.3048541	0.2200048	0.1581811	0.1254807	0.09589014	0.06679678	0.04134792	0.0271254	0.01869791	0.01531036	0.01395742	0.01626026	0.0179418	0.02768661	0.04214451	0.06298358	0.06316487	0.1263661	0.1433599	0.3038853	0.2458333	0.499698	0.4644355	0.6160267	0.5532556
T	P257_14-1-1 [oral cancer sudan]@oral cancer sudan -0 [114]»636109211610000000»theOriginal	<Nothing>	P0008	4.264.451.344	F8D8E300	Positive	-1	1	A	28	0.06721882	0.1510503	0.2329325	0.3256219	0.4787954	0.4267689	0.4961836	0.4393033	0.6407807	0.6101004	0.5315863	0.3712311	0.2743809	0.2194068	0.1811748	0.1356139	0.1025588	0.08333219	0.05725681	0.04162232	0.02449372	0.01629412	0.01042258	0.009273848	0.008691342	0.009823493	0.01065908	0.01753627	0.02482053	0.03909815	0.03900912	0.05051437	0.06804627	0.1068527	0.156501	0.2092568	0.3034102	0.3083343	0.3975088
T	P257_14-1-1 [oral cancer sudan]@oral cancer sudan -0 [114]»636109211610000000»theOriginal	<Nothing>	P0008	4.264.451.344	F8D8E300	Positive	-1	1	A	29	0.0672183	0.09691967	0.1396708	0.1742885	0.2397039	0.232723	0.2983961	0.2965885	0.3452027	0.3041674	0.267157	0.2076631	0.1780307	0.153622	0.1355323	0.09587999	0.06435769	0.04705816	0.03522635	0.0269078	0.01530759	0.008778391	0.005330084	0.004818026	0.004528545	0.005545613	0.005777128	0.008958523	0.01358404	0.02377798	0.02494778	0.04283825	0.03087436	0.0678452	0.08964964	0.2060933	0.2653041	0.2574206	0.273798
T	P257_14-1-1 [oral cancer sudan]@oral cancer sudan -0 [114]»636109211610000000»theOriginal	<Nothing>	P0008	4.264.451.344	F8D8E300	Positive	-1	1	A	30	0.03407129	0.05432349	0.08609217	0.1378705	0.2130833	0.1871774	0.1932589	0.1692809	0.2250999	0.2220997	0.1793106	0.1189387	0.09031267	0.07667375	0.0705709	0.04833209	0.0383056	0.03193377	0.0255924	0.0157951	0.008663753	0.004960469	0.003002256	0.002306225	0.001981907	0.002642705	0.003261741	0.005606612	0.009167471	0.01322323	0.0139965	0.03178615	0.02734933	0.05908488	0.02968279	0.1093846	0.08237342	0.1575441	0.1021346
T	P257_14-1-1 [oral cancer sudan]@oral cancer sudan -0 [114]»636109211610000000»theOriginal	<Nothing>	P0008	4.264.451.344	F8D8E300	Positive	-1	1	A	31	0.0205934	0.03070531	0.05000702	0.06536356	0.09291977	0.06757181	0.0783096	0.05913036	0.07380395	0.06464534	0.06077196	0.05323038	0.04750045	0.04618187	0.03762158	0.02814864	0.01947784	0.01701536	0.01253517	0.008631615	0.004606596	0.002513234	0.001130959	0.000761355	0.000542874	0.000843892	0.001392583	0.00319714	0.004844393	0.007010075	0.0084029	0.007731851	0.008814439	0.008694203	0.0137605	0.01839345	0.02532667	0.0341726	0.04616828
T	P257_14-1-1 [oral cancer sudan]@oral cancer sudan -0 [114]»636109211610000000»theOriginal	<Nothing>	P0008	4.264.451.344	F8D8E300	Positive	-1	1	A	32	0.02059341	0.01639034	0.02016559	0.02618299	0.04857287	0.04502774	0.0564318	0.04865735	0.05117762	0.04512677	0.02968715	0.02005634	0.014478	0.01456153	0.01467577	0.01086288	0.00748364	0.006048802	0.005686541	0.004251766	0.002354728	0.000855578	0.000347366	0.000290959	0.000223718	0.000352188	0.000548518	0.00124804	0.002069142	0.003446529	0.004663602	0.007327861	0.01040928	0.01253117	0.0149486	0.0183938	0.02532621	0.03417287	0.04616854
T	P257_14-1-1 [oral cancer sudan]@oral cancer sudan -0 [114]»636109211610000000»theOriginal	<Nothing>	P0008	4.264.451.344	F8D8E300	Positive	-1	1	A	33	0.008770469	0.004517742	0.004719079	0.007697117	0.01275752	0.01812979	0.0153009	0.01002919	0.007630691	0.01305167	0.01447568	0.007907437	0.004806367	0.005029748	0.005371698	0.003198804	0.001421153	0.001815314	0.001983958	0.00166734	0.000684727	0.000245392	0.000113753	7.99E-05	7.32E-05	7.98E-05	0.000141536	0.000359773	0.000861561	0.001379596	0.001252734	0.003876938	0.001034962	0.003823696	4.21E-06	0.003925532	0.00014156	0.007977081	0.001521026
T	P257_14-1-1 [oral cancer sudan]@oral cancer sudan -0 [114]»636109211610000000»theOriginal	<Nothing>	P0008	4.264.451.344	F8D8E300	Positive	-1	1	A	34	0.000251216	0.000397416	0.000925045	0.000981761	0.00250526	0.001718705	0.003803243	0.001604166	0.00077676	0.000214721	2.74E-05	0.000112858	0.000125358	0.000715337	0.000515092	0.000283902	0.00019664	0.00041735	0.000610877	0.000216068	0.000123985	4.34E-05	3.00E-05	1.05E-05	7.37E-06	4.96E-06	1.04E-05	5.98E-05	0.000230751	0.000187731	0.000135559	0.002326971	0.001175729	0.005912297	7.09E-05	0.00570715	0.000280564	0.00548367	0.000235551
T	P257_14-1-1 [oral cancer sudan]@oral cancer sudan -0 [114]»636109211610000000»theOriginal	<Nothing>	P0008	4.264.451.344	F8D8E300	Positive	-1	1	A	35	1.34E-11	1.34E-11	1.34E-11	1.34E-11	1.34E-11	1.34E-11	1.34E-11	1.34E-11	1.34E-11	1.34E-11	1.34E-11	1.34E-11	1.34E-11	1.34E-11	1.34E-11	1.34E-11	1.34E-11	1.34E-11	1.34E-11	1.34E-11	1.34E-11	1.34E-11	1.34E-11	1.34E-11	1.34E-11	1.34E-11	1.34E-11	1.34E-11	1.34E-11	1.34E-11	1.34E-11	1.34E-11	1.34E-11	1.34E-11	1.34E-11	1.34E-11	1.34E-11	1.34E-11	1.34E-11
T	P257_14-1-1 [oral cancer sudan]@oral cancer sudan -0 [114]»636109211610000000»theOriginal	<Nothing>	P0008	4.264.451.344	F8D8E300	Positive	-1	1	B	0	1.34E-11	1.34E-11	1.34E-11	1.34E-11	0.009300705	0.1111234	0.6214085	1.568.869	2.528.673	1.205.003	0.3508939	0.02911499	0.01255816	0.01198147	0.006814977	0.006250735	0.001905819	0.001488048	0.00300661	0.005917375	0.009173907	0.01126958	0.009791624	0.006008075	0.003340203	0.002182062	0.007025664	0.01387778	0.0379706	0.07114411	0.07807339	0.1353268	0.1372294	0.1855934	0.3496858	0.7287177	0.9451141	1.024.498	1.820.254
T	P257_14-1-1 [oral cancer sudan]@oral cancer sudan -0 [114]»636109211610000000»theOriginal	<Nothing>	P0008	4.264.451.344	F8D8E300	Positive	-1	1	B	1	1.463.074	0.6601679	0.5706277	1.243.018	1.704.185	3.448.477	4.727.383	9.076.035	9.626.707	4.384.693	2.938.988	1.931.739	2.680.662	1.526.312	1.010.067	0.9145268	1.158.868	1.032.775	0.9974525	0.7221531	0.5487732	0.4282809	0.3763946	0.318248	0.3092422	0.3180903	0.4095881	0.5444341	0.7887009	1.065.152	0.8851784	1.675.082	2.192.334	3.070.493	4.026.044	6.762.828	763.392	1.067.952	1.741.917
T	P257_14-1-1 [oral cancer sudan]@oral cancer sudan -0 [114]»636109211610000000»theOriginal	<Nothing>	P0008	4.264.451.344	F8D8E300	Positive	-1	1	B	2	4.555.863	2.680.001	3.588.114	7.402.291	1.064.676	2.042.045	3.610.577	7.631.617	9.192.297	5.698.897	3.277.008	1.348.613	1.064.277	6.874.545	5.489.478	4.093.585	3.553.478	2.818.644	2.595.769	2.169.356	1.918.697	158.245	1.311.393	1.072.114	0.9749732	0.9774843	1.345.738	1.770.401	258.528	3.612.556	3.337.904	4.537.677	5.531.616	7.928.032	1.184.908	1.609.754	1.996.853	2.633.313	5.583.895
T	P257_14-1-1 [oral cancer sudan]@oral cancer sudan -0 [114]»636109211610000000»theOriginal	<Nothing>	P0008	4.264.451.344	F8D8E300	Positive	-1	1	B	3	9.463.873	7.775.731	1.169.344	1.767.771	2.216.383	4.009.564	8.187.582	182.754	2.623.302	2.002.533	136.13	4.879.469	2.763.314	147.061	1.288.169	8.859.641	7.040.545	5.266.193	5.410.686	417.709	3.384.082	2.584.678	2.246.191	204.191	2.005.764	2.061.328	248.936	3.018.875	3.957.417	552.702	5.659.909	781.421	9.826.809	1.409.006	1.931.655	3.076.645	4.053.846	702.278	1.216.548
T	P257_14-1-1 [oral cancer sudan]@oral cancer sudan -0 [114]»636109211610000000»theOriginal	<Nothing>	P0008	4.264.451.344	F8D8E300	Positive	-1	1	B	4	1.632.797	145.175	1.882.855	2.537.975	3.719.556	7.253.718	1.577.517	3.194.632	4.425.709	3.593.658	2.180.796	877.957	4.053.281	2.429.492	1.910.544	1.454.924	1.191.295	8.497.683	7.714.259	5.982.266	4.718.848	3.856.861	3.262.334	2.854.761	2.827.821	2.902.843	3.558.681	4.259.777	5.752.533	7.499.037	7.866.977	1.162.436	1.386.132	2.016.955	2.439.934	4.284.901	5.695.283	1.107.999	2.024.146
T	P257_14-1-1 [oral cancer sudan]@oral cancer sudan -0 [114]»636109211610000000»theOriginal	<Nothing>	P0008	4.264.451.344	F8D8E300	Positive	-1	1	B	5	2.387.646	1.965.668	2.434.495	3.656.897	5.798.167	1.197.644	268.306	5.361.299	7.173.325	5.641.423	319.073	1.273.601	5.483.524	2.954.966	212.092	170.501	143.172	1.048.622	8.913.514	7.129.467	5.763.419	4.630.688	397.035	3.330.163	3.327.011	324.413	4.047.147	4.988.282	6.928.209	8.763.228	8.973.347	12.56	1.584.513	2.230.166	2.995.857	4.770.128	7.525.478	1.349.789	2.898.157
T	P257_14-1-1 [oral cancer sudan]@oral cancer sudan -0 [114]»636109211610000000»theOriginal	<Nothing>	P0008	4.264.451.344	F8D8E300	Positive	-1	1	B	6	2.845.168	2.293.542	2.697.849	4.308.408	6.817.876	1.560.857	3.524.804	7.319.382	9.886.297	7.652.281	4.145.563	1.543.776	6.530.055	3.415.401	2.318.052	1.850.007	1.561.207	117.377	1.001.432	7.995.186	6.409.843	5.415.246	4.652.962	3.803.148	3.635.272	3.495.169	4.568.408	571.231	7.981.516	9.755.297	9.894.007	1.523.053	182.532	2.614.464	3.203.663	5.681.804	8.685.174	1.792.191	3.521.159
T	P257_14-1-1 [oral cancer sudan]@oral cancer sudan -0 [114]»636109211610000000»theOriginal	<Nothing>	P0008	4.264.451.344	F8D8E300	Positive	-1	1	B	7	3.227.103	2.532.728	2.911.572	474.328	7.705.804	1.811.886	4.275.833	8.820.225	1.208.314	9.445.817	5.007.859	1.806.936	7.041.294	3.711.231	245.126	192.349	1.646.286	1.251.842	1.060.298	8.636.596	6.938.982	5.815.715	4.932.845	4.117.939	3.895.045	3.849.725	4.902.952	6.227.651	8.629.743	1.047.722	1.044.868	1.486.147	1.824.768	2.603.875	3.575.132	5.972.498	1.012.731	1.892.961	4.124.017
T	P257_14-1-1 [oral cancer sudan]@oral cancer sudan -0 [114]»636109211610000000»theOriginal	<Nothing>	P0008	4.264.451.344	F8D8E300	Positive	-1	1	B	8	340.811	2.676.998	3.037.068	5.072.972	8.360.626	1.973.451	4.542.518	9.187.006	1.259.861	9.964.842	5.254.122	1.886.132	726.055	3.857.878	2.475.643	192.144	1.644.427	1.249.161	1.031.208	8.355.941	6.721.212	5.822.692	4.901.952	4.001.766	3.712.903	3.619.318	4.728.684	598.791	8.216.677	9.966.496	1.003.406	1.554.511	1.853.569	269.623	3.349.541	5.996.228	9.065.485	1.866.387	3.719.882
T	P257_14-1-1 [oral cancer sudan]@oral cancer sudan -0 [114]»636109211610000000»theOriginal	<Nothing>	P0008	4.264.451.344	F8D8E300	Positive	-1	1	B	9	3.053.092	2.433.041	2.808.748	4.497.534	7.280.631	1.717.975	4.079.545	8.514.908	1.158.611	901.894	4.702.572	1.628.791	6.005.974	3.099.457	2.124.967	1.598.526	1.278.659	8.590.472	743.268	5.347.053	4.100.472	3.149.702	2.723.573	2.371.501	2.321.779	2.389.357	2.899.623	3.307.529	4.130.735	5.520.874	5.653.665	8.053.661	1.031.841	1.546.288	2.126.268	3.406.079	5.550.557	1.121.892	2.646.946
T	P257_14-1-1 [oral cancer sudan]@oral cancer sudan -0 [114]»636109211610000000»theOriginal	<Nothing>	P0008	4.264.451.344	F8D8E300	Positive	-1	1	B	10	1.063.427	9.363.728	1.475.961	2.244.181	381.022	8.349.609	2.076.691	4.775.217	6.835.294	5.539.484	3.001.841	9.892.791	3.643.428	1.660.785	1.055.915	6.742.013	4.891.762	3.346.851	2.843.523	2.198.104	192.905	1.598.759	1.318.616	1.021.735	0.9045942	0.8932897	1.256.124	1.634.565	2.263.654	2.770.611	2.137.358	3.086.682	4.158.507	6.702.726	9.670.266	1.510.263	2.129.394	4.434.936	1.024.526
T	P257_14-1-1 [oral cancer sudan]@oral cancer sudan -0 [114]»636109211610000000»theOriginal	<Nothing>	P0008	4.264.451.344	F8D8E300	Positive	-1	1	B	11	5.148.581	3.139.009	4.703.607	9.614.274	1.540.656	3.811.857	9.899.499	244.213	378.24	3.232.966	2.100.465	6.733.082	2.281.471	724.999	4.331.861	2.688.034	212.358	1.786.019	1.360.319	1.030.245	0.7719963	0.6353728	0.5394826	0.4631667	0.4401216	0.4158764	0.5131584	0.6352004	0.8760942	109.208	0.8656656	1.348.722	1.911.898	2.443.696	4.442.079	7.518.714	1.162.258	1.834.416	483.035
T	P257_14-1-1 [oral cancer sudan]@oral cancer sudan -0 [114]»636109211610000000»theOriginal	<Nothing>	P0008	4.264.451.344	F8D8E300	Positive	-1	1	B	12	3.417.679	1.539.037	1.866.021	4.942.455	8.546.572	2.443.388	6.433.381	1.610.386	2.568.775	1.978.117	1.168.269	3.178.014	109.039	2.837.041	1.561.033	1.025.616	1.140.914	0.8453525	0.7736261	0.5133939	0.42122	0.3160042	0.267009	0.2172202	0.1984628	0.1955388	0.249681	0.3055987	0.3638176	0.470174	0.3775061	0.897686	0.941817	1.143.345	1.531.943	4.032.934	6.024.973	1.239.903	2.862.128
T	P257_14-1-1 [oral cancer sudan]@oral cancer sudan -0 [114]»636109211610000000»theOriginal	<Nothing>	P0008	4.264.451.344	F8D8E300	Positive	-1	1	B	13	2.197.707	0.8761443	0.7960087	20.782	39.061	1.385.271	4.379.504	1.164.914	1.746.334	1.163.524	5.637.274	1.502.874	5.541.665	1.735.214	0.8186181	0.5221373	0.5715417	0.3532848	0.3930498	0.2543877	0.2328681	0.1789951	0.1437859	0.09568765	0.06906019	0.0738031	0.1239301	0.1483031	0.1920036	0.2572244	0.2485528	0.444276	0.3325413	0.4186175	0.7633358	2.458.574	4.148.455	7.653.245	2.144.885
T	P257_14-1-1 [oral cancer sudan]@oral cancer sudan -0 [114]»636109211610000000»theOriginal	<Nothing>	P0008	4.264.451.344	F8D8E300	Positive	-1	1	B	14	0.9127179	0.4230708	0.3396608	0.8526009	1.255.418	5.732.942	1.836.997	5.583.193	8.173.326	4.922.228	235.777	6.072.261	265.715	0.7625984	0.3818078	0.2605587	0.2516233	0.1083943	0.1539852	0.1204904	0.131524	0.1163166	0.0893798	0.05605021	0.03709466	0.03186905	0.06458087	0.09041246	0.1226571	0.1711394	0.1506556	0.1835816	0.1268507	0.158344	0.3470864	0.8826338	1.469.245	4.147.624	1.134.531
T	P257_14-1-1 [oral cancer sudan]@oral cancer sudan -0 [114]»636109211610000000»theOriginal	<Nothing>	P0008	4.264.451.344	F8D8E300	Positive	-1	1	B	15	0.3961787	0.2248652	0.1435373	0.3838942	0.6984296	3.259.341	9.952.804	27.662	4.032.861	2.151.143	9.531.983	2.136.244	1.001.208	0.3129738	0.1912403	0.1187279	0.1043949	0.02562673	0.06733274	0.05998907	0.08778123	0.07932927	0.05871209	0.0289337	0.01575366	0.01048971	0.02703902	0.04063362	0.07287613	0.1042138	0.09540892	0.1434313	0.0946325	0.1334123	0.1424985	0.5392641	0.5853109	1.579.002	3.102.148
T	P257_14-1-1 [oral cancer sudan]@oral cancer sudan -0 [114]»636109211610000000»theOriginal	<Nothing>	P0008	4.264.451.344	F8D8E300	Positive	-1	1	B	16	0.3321968	0.1607032	0.08905362	0.220465	0.360175	1.515.829	4.151.475	1.192.211	1.817.256	8.518.525	3.685.813	0.7493975	0.4423643	0.1529168	0.07524247	0.07699133	0.07038821	0.02154426	0.04691556	0.0347613	0.04959384	0.04501054	0.03809929	0.02232427	0.01099397	0.004969998	0.0141917	0.02251621	0.04432078	0.05523965	0.04500718	0.05484308	0.04930331	0.0716576	0.13	0.2569177	0.3660205	0.5845267	1.970.388
T	P257_14-1-1 [oral cancer sudan]@oral cancer sudan -0 [114]»636109211610000000»theOriginal	<Nothing>	P0008	4.264.451.344	F8D8E300	Positive	-1	1	B	17	0.1953391	0.1062297	0.06242488	0.121642	0.2194179	0.8766559	2.629.827	7.405.673	111.064	5.164.773	1.940.359	0.3612088	0.1933297	0.08695079	0.0453519	0.05165496	0.04201584	0.01623546	0.02742181	0.02036964	0.02970198	0.02565802	0.02104978	0.0111982	0.006605207	0.003599708	0.008447394	0.01409268	0.03150435	0.03731574	0.03074096	0.06263235	0.04890407	0.08288191	0.06366361	0.2426255	0.2065119	0.5298136	0.8561392
T	P257_14-1-1 [oral cancer sudan]@oral cancer sudan -0 [114]»636109211610000000»theOriginal	<Nothing>	P0008	4.264.451.344	F8D8E300	Positive	-1	1	B	18	0.1015506	0.06837483	0.04378101	0.06239043	0.1540198	0.5909969	1.792.443	4.451.737	5.747.594	2.669.739	0.9103343	0.1971485	0.09702843	0.05375924	0.03711105	0.03738302	0.02475643	0.009252839	0.01367239	0.01162199	0.01720645	0.01631521	0.01346018	0.007033595	0.003682549	0.001753612	0.004694014	0.008815123	0.02071093	0.02545684	0.01966476	0.01960793	0.01970828	0.02386879	0.04367986	0.08887066	0.1194107	0.1446367	0.4777654
T	P257_14-1-1 [oral cancer sudan]@oral cancer sudan -0 [114]»636109211610000000»theOriginal	<Nothing>	P0008	4.264.451.344	F8D8E300	Positive	-1	1	B	19	0.05488947	0.04264652	0.02802405	0.04102462	0.1955503	0.5677705	14.987	2.643.294	3.475.238	1.568.188	0.4219836	0.06159343	0.02970822	0.0338592	0.02638163	0.0224911	0.0122815	0.00470958	0.007253188	0.006520497	0.009246477	0.009034047	0.007675965	0.004532138	0.002517189	0.0010956	0.002357001	0.003922928	0.01262593	0.02005659	0.0158417	0.02911583	0.03402008	0.04418062	0.05604262	0.132657	0.2017055	0.2381235	0.6758978
T	P257_14-1-1 [oral cancer sudan]@oral cancer sudan -0 [114]»636109211610000000»theOriginal	<Nothing>	P0008	4.264.451.344	F8D8E300	Positive	-1	1	B	20	0.02489562	0.0223702	0.02065575	0.03390706	0.140575	0.3835034	0.9308687	1.615.279	1.989.033	0.8330338	0.2159584	0.03268873	0.02153986	0.03044023	0.0221177	0.01938803	0.006426145	0.002451529	0.003572969	0.004445902	0.007552925	0.007526924	0.006303497	0.003514616	0.001966968	0.000726357	0.001532608	0.003472165	0.011174	0.01406801	0.009239325	0.006768137	0.006057504	0.01091932	0.01875139	0.0372191	0.06276966	0.04977288	0.18019
T	P257_14-1-1 [oral cancer sudan]@oral cancer sudan -0 [114]»636109211610000000»theOriginal	<Nothing>	P0008	4.264.451.344	F8D8E300	Positive	-1	1	B	21	0.01510049	0.01925531	0.01703911	0.02158513	0.06694774	0.2137579	0.6364391	1.161.623	135.765	0.4983142	0.108481	0.01222649	0.005987182	0.01498614	0.0128424	0.01558397	0.0051334	0.001994699	0.00201291	0.002539726	0.004130761	0.004097542	0.002870463	0.001529104	0.000989175	0.000403333	0.001059656	0.002212404	0.009439509	0.01182984	0.008168205	0.01183593	0.005508575	0.01186775	0.003740946	0.03828102	0.01827412	0.04542805	0.03309635
T	P257_14-1-1 [oral cancer sudan]@oral cancer sudan -0 [114]»636109211610000000»theOriginal	<Nothing>	P0008	4.264.451.344	F8D8E300	Positive	-1	1	B	22	0.01250041	0.01572763	0.01466778	0.0189975	0.05433729	0.1698256	0.4377495	0.7295534	0.7555144	0.3075946	0.07692733	0.01531038	0.005986836	0.01385163	0.009503711	0.00985869	0.003343748	0.001315235	0.001562292	0.001415945	0.002893541	0.004203924	0.003266755	0.001968588	0.000744373	0.000223441	0.000709951	0.001153966	0.005320894	0.005539203	0.004478378	0.003271866	0.003393151	0.005426785	0.01077906	0.0245827	0.04088927	0.02289306	0.07471184
T	P257_14-1-1 [oral cancer sudan]@oral cancer sudan -0 [114]»636109211610000000»theOriginal	<Nothing>	P0008	4.264.451.344	F8D8E300	Positive	-1	1	B	23	0.004979821	0.009629379	0.009077577	0.01459362	0.02723017	0.07581474	0.2131256	0.4069009	0.4710834	0.1537763	0.02713818	0.003700703	0.003378622	0.01045155	0.006251592	0.004521036	0.001391917	0.000677883	0.001700748	0.001397639	0.003331577	0.003239894	0.002315745	0.000848093	0.000335935	0.000171146	0.000523961	0.001046619	0.004884973	0.004986993	0.003641363	0.006714003	0.004254388	0.00931962	0.002596218	0.02611727	0.01209662	0.03074368	0.01546342
T	P257_14-1-1 [oral cancer sudan]@oral cancer sudan -0 [114]»636109211610000000»theOriginal	<Nothing>	P0008	4.264.451.344	F8D8E300	Positive	-1	1	B	24	0.00373428	0.005913197	0.003600318	0.006361757	0.0157564	0.05602078	0.1318249	0.2255716	0.2146457	0.07470411	0.01435858	0.003255514	0.002476283	0.005554077	0.003514255	0.002542139	0.000520544	0.000226072	0.000729056	0.000796677	0.00200333	0.001916395	0.001304598	0.000632679	0.000307623	0.000186736	0.000615369	0.000927653	0.002852659	0.002575462	0.002175814	0.001802087	0.001780891	0.002261163	0.004381434	0.00650523	0.01125086	0.001136663	0.01263759
T	P257_14-1-1 [oral cancer sudan]@oral cancer sudan -0 [114]»636109211610000000»theOriginal	<Nothing>	P0008	4.264.451.344	F8D8E300	Positive	-1	1	B	25	0.001235023	0.004007998	0.003158426	0.005200975	0.01096492	0.03817923	0.09203299	0.1614945	0.1490809	0.05246447	0.006917879	0.001244969	0.000626023	0.002660156	0.001643316	0.001721298	0.000387143	0.000143131	0.000194003	0.000114685	0.000604649	0.000714108	0.000766829	0.000318671	0.000182971	9.69E-05	0.000196957	0.000359498	0.001811851	0.003016608	0.002334281	0.004174471	0.005796562	0.008144924	0.01016815	0.01799828	0.03928745	0.02402335	0.0698884
T	P257_14-1-1 [oral cancer sudan]@oral cancer sudan -0 [114]»636109211610000000»theOriginal	<Nothing>	P0008	4.264.451.344	F8D8E300	Positive	-1	1	B	26	0.000186889	0.002127674	0.001428962	0.001299069	0.002331918	0.0123941	0.03744371	0.07107722	0.07066961	0.03837338	0.01019722	0.004132912	0.00163985	0.002462447	0.001095942	0.000793493	0.000159739	7.39E-05	4.89E-05	0.000135704	0.000567631	0.000719944	0.000628586	0.000398964	0.000160883	4.58E-05	0.000103131	0.000146611	0.00060279	0.000837972	0.000745586	0.00046655	0.000402947	0.000540322	0.001376464	0.002148024	0.003270894	7.15E-09	0.001040063
T	P257_14-1-1 [oral cancer sudan]@oral cancer sudan -0 [114]»636109211610000000»theOriginal	<Nothing>	P0008	4.264.451.344	F8D8E300	Positive	-1	1	B	27	9.41E-06	0.000682763	0.000795448	0.001534826	0.003686443	0.008524801	0.033349	0.05397107	0.0707829	0.03063656	0.006688371	0.001741049	0.000304825	0.001298969	0.000546469	0.000420269	5.91E-05	3.47E-05	1.25E-05	4.37E-05	0.000191385	0.000336417	0.000278184	0.000208806	8.13E-05	1.73E-05	8.23E-06	2.54E-05	0.000364582	0.00069026	0.000554954	0.001949972	0.000606367	0.001590244	1.09E-05	0.006150357	0.002024245	0.002534942	1.34E-11
T	P257_14-1-1 [oral cancer sudan]@oral cancer sudan -0 [114]»636109211610000000»theOriginal	<Nothing>	P0008	4.264.451.344	F8D8E300	Positive	-1	1	B	28	1.34E-11	0.000932428	0.000932413	0.001028756	0.001508594	0.00538065	0.01671153	0.02200413	0.01976421	0.005785638	0.002221973	0.000726504	0.000306032	0.000362095	0.000285042	0.000311196	0.000103825	5.16E-05	6.47E-06	1.56E-05	0.000120695	0.000368496	0.000175475	0.000140251	3.20E-05	1.02E-05	1.65E-05	1.09E-05	0.000154553	0.000294926	0.00026133	0.000453791	0.000683203	0.00256483	0.004082864	0.00612119	0.006648233	6.27E-05	0.001704329
T	P257_14-1-1 [oral cancer sudan]@oral cancer sudan -0 [114]»636109211610000000»theOriginal	<Nothing>	P0008	4.264.451.344	F8D8E300	Positive	-1	1	B	29	1.34E-11	0.000146921	0.00020054	0.000248675	0.000585949	0.001971256	0.01061466	0.01783651	0.02534988	0.008473868	0.002002925	0.000533656	0.000198434	0.000652331	0.00014496	0.000120899	3.10E-05	2.14E-05	8.78E-06	1.28E-05	0.000175843	0.000381568	0.000333573	0.000172761	5.35E-05	1.76E-05	7.92E-06	2.47E-05	0.000333287	0.000523551	0.000218643	0.001510307	0.000548154	0.001694274	1.45E-05	0.00512489	0.001876642	0.001046355	1.34E-11
T	P257_14-1-1 [oral cancer sudan]@oral cancer sudan -0 [114]»636109211610000000»theOriginal	<Nothing>	P0008	4.264.451.344	F8D8E300	Positive	-1	1	B	30	0.000408985	0.000533459	0.000200518	0.000248686	9.42E-05	0.000709678	0.004076267	0.009381602	0.007540935	0.003202821	0.001300649	0.001163199	0.000248368	0.000562596	0.000214192	0.000183224	3.10E-05	2.14E-05	2.86E-06	7.68E-06	4.78E-05	0.000154839	8.67E-05	6.92E-05	7.84E-06	8.56E-08	8.56E-07	2.41E-07	3.06E-05	5.91E-05	4.96E-05	5.17E-05	5.98E-05	0.000486766	0.000816596	0.001960888	0.002131897	1.34E-11	1.34E-11
T	P257_14-1-1 [oral cancer sudan]@oral cancer sudan -0 [114]»636109211610000000»theOriginal	<Nothing>	P0008	4.264.451.344	F8D8E300	Positive	-1	1	B	31	9.40E-06	6.16E-05	3.75E-05	3.12E-05	3.12E-05	0.000443493	0.002363459	0.00935193	0.01064453	0.002886574	8.55E-05	1.34E-11	2.40E-07	0.000167285	8.12E-05	8.71E-05	2.76E-05	3.47E-06	2.85E-07	4.03E-09	3.06E-05	0.000116893	7.61E-05	6.00E-05	1.07E-05	1.50E-06	1.39E-06	2.19E-06	9.38E-05	9.04E-05	4.07E-05	0.000793874	0.000257075	0.001053065	3.50E-08	0.003379848	0.001004125	0.001339111	1.34E-11
T	P257_14-1-1 [oral cancer sudan]@oral cancer sudan -0 [114]»636109211610000000»theOriginal	<Nothing>	P0008	4.264.451.344	F8D8E300	Positive	-1	1	B	32	0.000186848	0.000231523	8.51E-05	4.50E-05	4.74E-06	6.72E-05	0.000615945	0.002686694	0.001670459	0.001090355	0.000248698	0.000248607	7.93E-06	1.78E-05	2.00E-06	1.36E-05	4.80E-07	1.94E-07	5.71E-08	2.16E-07	3.49E-05	7.72E-05	4.14E-05	3.14E-05	3.40E-07	3.58E-07	2.79E-06	2.00E-07	6.88E-06	1.16E-05	2.44E-05	8.96E-05	8.06E-05	0.000405679	0.000475848	0.001125743	0.001551675	1.34E-11	1.34E-11
T	P257_14-1-1 [oral cancer sudan]@oral cancer sudan -0 [114]»636109211610000000»theOriginal	<Nothing>	P0008	4.264.451.344	F8D8E300	Positive	-1	1	B	33	1.34E-11	8.60E-07	8.61E-07	4.73E-06	4.74E-06	6.72E-05	0.000615933	0.002686564	0.001670454	0.000577034	2.41E-07	2.42E-07	1.34E-11	1.78E-05	2.00E-06	6.16E-06	1.96E-09	4.19E-06	8.11E-06	2.69E-06	2.01E-05	3.75E-05	3.56E-05	1.36E-05	6.26E-06	4.38E-06	3.23E-06	1.34E-11	4.57E-06	6.55E-06	2.69E-06	0.000596439	0.000203789	0.001646184	1.35E-05	0.003589714	0.000652284	0.000413638	1.34E-11
T	P257_14-1-1 [oral cancer sudan]@oral cancer sudan -0 [114]»636109211610000000»theOriginal	<Nothing>	P0008	4.264.451.344	F8D8E300	Positive	-1	1	B	34	9.40E-06	1.42E-05	5.68E-06	1.34E-11	1.34E-11	1.34E-11	3.88E-05	3.88E-05	3.88E-05	1.34E-11	1.34E-11	1.34E-11	1.34E-11	1.34E-11	1.34E-11	3.67E-07	2.25E-08	5.26E-06	3.86E-06	4.60E-06	2.96E-06	3.30E-06	2.54E-06	7.88E-06	2.75E-06	1.72E-06	1.16E-05	1.34E-11	1.23E-07	7.30E-07	1.04E-05	8.96E-05	0.000278983	0.001389787	0.003066648	0.003375555	0.004337413	1.34E-11	0.000318583
T	P257_14-1-1 [oral cancer sudan]@oral cancer sudan -0 [114]»636109211610000000»theOriginal	<Nothing>	P0008	4.264.451.344	F8D8E300	Positive	-1	1	B	35	1.34E-11	1.34E-11	1.34E-11	1.34E-11	1.34E-11	1.34E-11	1.34E-11	1.34E-11	1.34E-11	1.34E-11	1.34E-11	1.34E-11	1.34E-11	1.34E-11	1.34E-11	1.34E-11	1.34E-11	1.34E-11	1.34E-11	1.34E-11	1.34E-11	1.34E-11	1.34E-11	1.34E-11	1.34E-11	1.34E-11	1.34E-11	1.34E-11	1.34E-11	1.34E-11	1.34E-11	1.34E-11	1.34E-11	1.34E-11	1.34E-11	1.34E-11	1.34E-11	1.34E-11	1.34E-11
T	P257_14-1-1 [oral cancer sudan]@oral cancer sudan -0 [114]»636109211610000000»theOriginal	<Nothing>	P0008	4.264.451.344	F8D8E300	Positive	-1	1	C	0	2.300.992	2.366.371	2.477.855	2.699.255	2.979.753	3.248.973	3.715.474	4.598.761	5.497.415	6.250.115	6.936.935	7.627.187	8.676.859	9.518.254	1.062.954	1.126.784	1.152.539	1.168.167	116.841	1.192.908	1.178.699	1.145.622	1.122.672	1.118.797	1.160.897	1.191.419	1.268.868	1.345.494	1.468.448	1.618.784	1.787.691	1.719.274	1.609.962	1.400.783	1.488.632	1.461.643	1.652.966	1.649.281	1.822.985
T	P257_14-1-1 [oral cancer sudan]@oral cancer sudan -0 [114]»636109211610000000»theOriginal	<Nothing>	P0008	4.264.451.344	F8D8E300	Positive	-1	1	C	1	1.912.368	2.184.512	2.390.774	2.576.407	2.776.554	3.052.867	3.214.966	3.426.697	3.531.476	3.705.788	369.217	3.611.628	3.465.619	3.301.001	3.137.171	2.929.162	263.711	2.325.392	201.817	1.804.354	1.574.492	1.384.561	1.271.228	1.230.668	1.280.745	1.337.695	1.491.985	1.725.846	2.068.929	2.535.338	3.048.262	3.641.261	4.230.061	4.839.098	541.288	5.900.612	6.356.791	6.698.842	7.007.149
T	P257_14-1-1 [oral cancer sudan]@oral cancer sudan -0 [114]»636109211610000000»theOriginal	<Nothing>	P0008	4.264.451.344	F8D8E300	Positive	-1	1	C	2	5.116.013	5.898.242	6.659.485	7.325.468	7.974.592	8.627.164	9.135.851	9.552.852	9.714.718	9.741.829	9.501.826	9.047.522	8.568.099	7.978.787	7.379.761	6.641.617	5.769.014	497.422	4.252.172	3.704.436	3.110.083	265.132	2.402.743	229.525	2.369.801	2.456.646	2.727.357	3.139.154	3.833.974	4.813.073	5.856.688	6.886.594	789.548	8.992.552	1.022.734	1.136.156	1.246.431	1.328.216	1.418.838
T	P257_14-1-1 [oral cancer sudan]@oral cancer sudan -0 [114]»636109211610000000»theOriginal	<Nothing>	P0008	4.264.451.344	F8D8E300	Positive	-1	1	C	3	9.444.014	1.075.829	1.210.903	1.340.866	1462	1.580.682	1.661.735	1.737.979	1.757.087	1.760.802	1.705.188	1.610.899	1.488.157	1349.48	1.221.266	1.093.058	9.414.161	7.930.609	6.574.431	5.582.173	4.615.881	3.853.622	3.409.069	3.201.654	3.288.894	341.175	3.819.831	4.400.201	5.418.651	6.821.943	8.498.992	9.972.411	1.192.482	1.349.313	1.600.719	1.736.791	1.971.503	2093.53	2266.1
T	P257_14-1-1 [oral cancer sudan]@oral cancer sudan -0 [114]»636109211610000000»theOriginal	<Nothing>	P0008	4.264.451.344	F8D8E300	Positive	-1	1	C	4	1.285.301	1.510.483	1.716.146	1897.2	2.068.136	2.258.851	2.396.604	2.510.953	2.505.597	2.477.814	2.373.459	2.243.766	2.070.596	1.851.281	1.641.151	1.437.243	1.218.905	1.007.837	8.113.036	6.705.444	5.406.205	4.436.538	3.863.818	3.574.825	3.638.773	3.761.043	4.239.474	5.011.997	6.261.049	8.026.491	1.007.671	1.244.699	1.497.527	1753.81	2.027.714	2.271.664	2.530.889	2.746.556	2.943.612
T	P257_14-1-1 [oral cancer sudan]@oral cancer sudan -0 [114]»636109211610000000»theOriginal	<Nothing>	P0008	4.264.451.344	F8D8E300	Positive	-1	1	C	5	1.533.666	1.828.518	2.123.831	2.381.467	2.644.642	2.879.294	3.063.055	3.173.253	3.195.269	3.162.521	3.042.396	2.834.368	2.592.473	2.295.391	2022.99	1.738.738	1.457.718	1.188.021	9.504.434	767.6	6.075.419	4.883.253	4.234.732	3.896.656	3.996.363	4.134.268	470.083	5.595.253	716.308	9.282.626	1.182.641	1.458.279	1.768.433	2.088.191	2.427.074	2.756.167	3.092.036	3.373.524	3.604.403
T	P257_14-1-1 [oral cancer sudan]@oral cancer sudan -0 [114]»636109211610000000»theOriginal	<Nothing>	P0008	4.264.451.344	F8D8E300	Positive	-1	1	C	6	1.806.326	2.179.965	2.558.377	2.903.819	3.225.219	3.527.465	3.759.467	3.910.828	3.927.044	3.851.249	3.702.454	3.412.863	3094.52	2.721.158	2.394.571	2.061.941	1.699.726	1374.87	1.084.764	8.749.297	6.795.798	5.373.734	4.582.041	4.207.416	4.301.131	4.463.695	5.082.336	609.403	7.885.148	1.049.813	1.350.885	1.663.592	2.056.887	2428.99	2.912.749	3.248.182	3.732.458	4.025.661	4.363.597
T	P257_14-1-1 [oral cancer sudan]@oral cancer sudan -0 [114]»636109211610000000»theOriginal	<Nothing>	P0008	4.264.451.344	F8D8E300	Positive	-1	1	C	7	2.139.407	2.529.397	2.941.238	3.349.757	3.778.745	4.131.692	4.394.469	4.494.401	4.497.333	4.399.349	4.214.524	3.892.779	3.497.179	3.067.059	2.690.712	2.306.736	1.885.077	1.485.251	1.154.608	9.161.704	7.022.978	5.427.933	4.563.093	4.160.641	4.252.992	4.402.871	5.042.811	608.575	7.972.018	1.071.805	1.408.956	1.739.999	2.161.724	2.553.745	3.113.364	3.492.286	4.020.627	4.327.221	4.734.709
T	P257_14-1-1 [oral cancer sudan]@oral cancer sudan -0 [114]»636109211610000000»theOriginal	<Nothing>	P0008	4.264.451.344	F8D8E300	Positive	-1	1	C	8	2.158.352	2611.84	3.077.408	3.504.742	3.973.776	4.361.944	4.674.465	4.864.851	4.897.734	4.810.707	4.571.351	4.205.373	3.760.115	3.249.321	2.806.753	2.377.231	1.932.256	1.514.088	1.153.516	895.919	6.728.878	5.126.522	4.226.071	3.795.064	3.841.096	3.944.333	4.500.762	5.496.821	7.192.535	9.727.222	1.276.131	1.578.993	1975.97	2.336.393	2.865.205	3.210.734	3.715.921	4.029.575	4409.89
T	P257_14-1-1 [oral cancer sudan]@oral cancer sudan -0 [114]»636109211610000000»theOriginal	<Nothing>	P0008	4.264.451.344	F8D8E300	Positive	-1	1	C	9	1.334.485	1.653.957	1.994.067	2308.17	2.636.661	2.910.808	3113.7	3.208.689	3159.71	3.011.239	2.736.611	2.414.364	2055.72	1.697.159	1.361.687	1.058.175	7.733.472	534.916	3.495.492	2.279.761	1.441.463	9.639.407	7.566.212	6.780.237	7.144.024	7.542.181	9.118.979	1.203.673	1.815.082	2.799.217	4.154.745	5.795.058	7.789.548	1.004.393	1.261.904	1.529.019	1.807.246	2.051.952	2270.72
T	P257_14-1-1 [oral cancer sudan]@oral cancer sudan -0 [114]»636109211610000000»theOriginal	<Nothing>	P0008	4.264.451.344	F8D8E300	Positive	-1	1	C	10	6.017.731	7.977.098	1.010.611	1.215.178	1.432.153	1.622.349	1.778.034	1.861.359	1.859.774	1.774.406	1.611.538	1.398.792	1.167.531	9.394.927	7.357.216	5.541.275	3.797.334	245.779	1.475.159	9.118.015	5.357.703	3.508.825	2.787.762	2.641.099	2.897.133	3.190.107	3.966.844	5.433.381	855.025	1.418.775	2.219.026	3.174.988	4.576.755	5.972.469	8.004.212	9.353.579	1.157.988	1.290.641	1.473.346
T	P257_14-1-1 [oral cancer sudan]@oral cancer sudan -0 [114]»636109211610000000»theOriginal	<Nothing>	P0008	4.264.451.344	F8D8E300	Positive	-1	1	C	11	3.681.036	4.857.674	6.178.524	7.626.039	9.228.331	1.068.112	1.165.738	1.208.504	1.199.377	1.143.184	1.047.347	9.014.363	7.437.162	5.785.001	4.469.115	3.295.765	2.219.173	1.349.856	7.614.485	4.445.336	2.568.541	1.667.206	1.370.606	1.351.187	1.533.413	1.718.436	2.198.767	3.048.178	4.908.776	8.324.694	1.368.233	196.484	2.879.182	375.429	5.155.415	612.399	7.684.232	8.666.157	9.885.127
T	P257_14-1-1 [oral cancer sudan]@oral cancer sudan -0 [114]»636109211610000000»theOriginal	<Nothing>	P0008	4.264.451.344	F8D8E300	Positive	-1	1	C	12	3.190.609	4.564.813	5.891.709	6.898.741	7.909.529	9.005.997	9.722.532	1.024.438	1014.1	9.827.269	9.027.611	790.664	683.636	5.696.641	4.747.218	3.843.761	2.952.152	2.180.351	1.540.313	111.68	7.518.494	5.113.211	376.795	3.103.909	3.061.944	3.086.521	3.710.839	4.860.039	6.988.776	1.043.744	149.226	2.084.821	2.789.425	3.559.469	440.39	5.251.689	6.216.487	7.002.147	7.766.265
T	P257_14-1-1 [oral cancer sudan]@oral cancer sudan -0 [114]»636109211610000000»theOriginal	<Nothing>	P0008	4.264.451.344	F8D8E300	Positive	-1	1	C	13	2.425.456	3.050.706	3.731.632	435.321	5.152.794	5.829.625	6.508.879	6.805.428	6.677.682	6.315.785	5.842.673	5.318.218	4.679.737	3.822.632	3.085.942	2.418.404	1.838.067	1.356.644	94.623	6.614.357	4.286.509	2.837.464	208.265	1.741.885	1.741.448	1.767.322	2.132.623	2.819.426	4.277.811	6.546.557	9.496.905	1.276.642	1.680.345	2.165.887	2.777.319	3.394.488	4.115.736	4.736.999	5.361.674
T	P257_14-1-1 [oral cancer sudan]@oral cancer sudan -0 [114]»636109211610000000»theOriginal	<Nothing>	P0008	4.264.451.344	F8D8E300	Positive	-1	1	C	14	1.665.857	2.098.415	2.557.413	3.018.486	3.527.409	400.065	4.389.607	4.701.978	4.733.666	457.217	4.199.483	3.672.992	3.176.982	260.652	2.160.977	1.708.864	1.269.113	924.165	6.374.458	4.488.304	2.869.231	1.857.219	1.354.192	1.131.463	1.147.067	1.172.755	1.419.959	1.886.867	2.833.631	4.461.405	6.528.538	881.825	1.232.939	1.568.466	2.152.925	2.456.946	3.090.584	3.385.778	3.944.185
T	P257_14-1-1 [oral cancer sudan]@oral cancer sudan -0 [114]»636109211610000000»theOriginal	<Nothing>	P0008	4.264.451.344	F8D8E300	Positive	-1	1	C	15	1.172.169	1.454.014	178.275	2.104.117	252.331	2.890.164	3.216.704	336.507	3.371.682	3.272.314	3.031.859	2.690.273	2.277.928	1.855.458	1.501.072	1.205.327	9.015.211	6.461.089	4.421.145	3.137.123	2.033.091	1.301.071	9.287.469	7.747.717	7.841.432	8.057.475	9.881.432	1.292.819	1.945.334	3.070.459	463.538	6.080.925	8.347.006	1.025.553	1.420.846	1.630.179	2.112.678	233.843	2.778.522
T	P257_14-1-1 [oral cancer sudan]@oral cancer sudan -0 [114]»636109211610000000»theOriginal	<Nothing>	P0008	4.264.451.344	F8D8E300	Positive	-1	1	C	16	7.967.731	1.040.315	1.299.963	1.560.286	1.832.781	2.131.498	2.295.131	2.476.128	2.469.127	2.411.739	2.167.874	1.884.741	1.625.569	1.368.437	1.116.467	8.803.291	6.575.728	4.721.247	3.190.469	2.173.613	141.234	9.168.055	6.681.357	5.463	5.462.214	5.560.469	6.860.738	932.271	1.441.511	223.308	3.328.898	4.633.928	6.309.618	8.152.177	1.048.606	1.267.398	1.532.877	1.771.451	2.050.217
T	P257_14-1-1 [oral cancer sudan]@oral cancer sudan -0 [114]»636109211610000000»theOriginal	<Nothing>	P0008	4.264.451.344	F8D8E300	Positive	-1	1	C	17	5.585.947	7.510.795	9.547.668	1.133.527	1.320.146	150.333	1.688.088	181.356	1.796.125	1.725.647	1.556.561	1.380.445	1.174.881	9.705.415	7.920.486	6.298.643	4.661.144	3.348.252	2.254.089	1.572.527	9.995.578	643.935	4.686.592	3.955.093	4.012.931	4.113.958	4.980.191	6.618.409	1.018.026	1.641.041	2.434.944	3.299.948	4.269.146	54.989	720.072	8.901.323	1.078.063	1.261.157	1.503.451
T	P257_14-1-1 [oral cancer sudan]@oral cancer sudan -0 [114]»636109211610000000»theOriginal	<Nothing>	P0008	4.264.451.344	F8D8E300	Positive	-1	1	C	18	4.433.117	5.583.337	6.890.724	8.394.997	9.794.292	1.138.374	1.232.552	1.349.146	1.328.524	1.312.911	1.188.989	1.028.807	8.726.436	6.896.399	5.729.123	4.477.451	3.422.657	2.435.167	1.655.445	1.160.732	7.527.972	4.739.285	3.381.087	2.855.049	2.910.876	2.991.405	3.658.866	4.783.366	722.025	1.136.284	1.769.364	2.316.088	3.318.118	4.023.236	5.780.534	6.357.171	8.474.827	9.318.518	1.137.888
T	P257_14-1-1 [oral cancer sudan]@oral cancer sudan -0 [114]»636109211610000000»theOriginal	<Nothing>	P0008	4.264.451.344	F8D8E300	Positive	-1	1	C	19	3.174.309	3.998.515	4.996.166	6.022.655	7.228.551	84.381	9.433.064	1.029.023	1.006.646	975.487	8.667.882	7.592.661	6.296.919	5.115.355	4.206.941	3.408.506	259.005	1.832.432	119.315	8.352.303	5.421.602	3.521.436	2.469.414	2.063.143	207.281	2.137.898	2.638.376	3.644.454	538.734	8.393.115	125.756	183.852	2.556.756	3.342.427	4.357.897	5.181.194	6.223.207	7.127.763	8.274.282
T	P257_14-1-1 [oral cancer sudan]@oral cancer sudan -0 [114]»636109211610000000»theOriginal	<Nothing>	P0008	4.264.451.344	F8D8E300	Positive	-1	1	C	20	2.191.854	2.897.312	3.660.297	441.327	5.175.765	6.073.566	6.846.897	7.663.522	7.437.771	7.250.356	6.275.425	5.456.303	4.500.902	3.740.845	3.133.214	2.475.764	1.862.623	1.331.877	919.436	6.141.708	3.851.122	2.438.977	1.752.951	1.502.341	1.565.307	1.621.296	1.989.979	2.618.239	4.004.169	6.197.793	9.144.748	127.699	1.684.008	2.173.692	2.765.338	3.408.893	4.256.271	5.079.573	5.957.824
T	P257_14-1-1 [oral cancer sudan]@oral cancer sudan -0 [114]»636109211610000000»theOriginal	<Nothing>	P0008	4.264.451.344	F8D8E300	Positive	-1	1	C	21	1.791.189	2.103.925	2.528.383	318.473	389.623	4.578.202	4.941.774	5.370.264	5.497.412	5.398.703	4.689.894	3.981.328	335.419	2.764.625	2.269.843	1.804.848	1.366.646	9.608.509	6.559.384	4.590.143	2.936.782	1.822.907	1.284.179	1.116.115	1.154.363	1.202.894	1.442.415	1.901.893	2.888.916	4.783.017	7.397.326	941.633	1.370.595	167.553	259.441	2.727.369	3.700.503	3.821.048	4.825.277
T	P257_14-1-1 [oral cancer sudan]@oral cancer sudan -0 [114]»636109211610000000»theOriginal	<Nothing>	P0008	4.264.451.344	F8D8E300	Positive	-1	1	C	22	128.979	1.601.612	1.919.587	2.257.333	2.742.697	3.155.442	3.452.399	3.867.641	407.938	4.031.633	3.503.649	2.924.228	2.438.125	1.959.964	1.626.387	1.306.185	9.992.356	708.817	4.815.733	3.445.726	2.218.224	1.368.631	0.9618748	0.8211114	0.8420057	0.8679132	1.082.257	1.380.559	2.069.479	326.788	5.154.807	6.354.282	9.113.722	1.043.224	1.675.098	1.783.927	2.560.237	2.597.142	3.260.354
T	P257_14-1-1 [oral cancer sudan]@oral cancer sudan -0 [114]»636109211610000000»theOriginal	<Nothing>	P0008	4.264.451.344	F8D8E300	Positive	-1	1	C	23	8.944.393	1.140.887	1.412.871	1.668.485	1.903.653	2.243.269	2.489.548	2.775.771	2.713.694	2.509.598	2.177.582	1.903.532	1.699.897	1.418.955	1.151.834	9.388.325	7.291.432	5.324.702	3.494.311	2.380.252	1.508.785	0.9657304	0.7010012	0.5835127	0.5982971	0.6145486	0.7598775	1.029.208	150.511	233.947	3.569.065	5.288.021	7.323.047	9.635.222	1.209.024	1.426.514	1.695.135	1.937.509	2.175.007
T	P257_14-1-1 [oral cancer sudan]@oral cancer sudan -0 [114]»636109211610000000»theOriginal	<Nothing>	P0008	4.264.451.344	F8D8E300	Positive	-1	1	C	24	5.482.904	7.331.647	9.706.541	1.173.496	1.368.445	1.581.338	1.722.241	1.919.484	1.776.314	1.713.062	1.548.778	1.399.829	1.189.774	976.762	8.060.719	6.409.639	4.792.723	3.487.384	239.835	1.611.352	0.9779201	0.6260456	0.4536166	0.4066485	0.4170832	0.4213329	0.5150509	0.6653985	1.026.297	1.681.365	254.002	3.410.627	4.163.322	5.135.601	664.415	8.377.365	1.047.096	1.247.734	1.427.915
T	P257_14-1-1 [oral cancer sudan]@oral cancer sudan -0 [114]»636109211610000000»theOriginal	<Nothing>	P0008	4.264.451.344	F8D8E300	Positive	-1	1	C	25	4.329.328	5.053.622	6.007.131	7.165.074	83.692	1.021.382	1.132.218	1.326.795	1.268.363	1.292.547	1.121.215	9.878.325	7.883.384	6.473.749	5.349.144	4.341.048	3.108.416	2.297.716	1.574.289	115.318	0.6870366	0.4370207	0.3092544	0.2694485	0.2761909	0.2772772	0.3352926	0.4289169	0.6507668	1.104.465	1.786.672	2.169.299	3.290.881	3.671.023	6.178.617	6.145.905	9.187.238	912.227	1.178.103
T	P257_14-1-1 [oral cancer sudan]@oral cancer sudan -0 [114]»636109211610000000»theOriginal	<Nothing>	P0008	4.264.451.344	F8D8E300	Positive	-1	1	C	26	2.788.184	3.212.001	3.880.936	4.456.318	571.448	6.804.928	734.026	8.213.696	818.539	8.036.983	6.604.673	5.858.547	5.297.215	4.489.547	3.532.331	273.346	2.038.864	1.427.934	0.9143141	0.6950495	0.4551655	0.3100107	0.2177712	0.187635	0.1952218	0.1915327	0.2385421	0.3258861	0.4563814	0.7000809	104.726	1.136.863	1.735.346	1.808.439	3.357.684	3.046.043	4.774.943	4.855.583	6.968.936
T	P257_14-1-1 [oral cancer sudan]@oral cancer sudan -0 [114]»636109211610000000»theOriginal	<Nothing>	P0008	4.264.451.344	F8D8E300	Positive	-1	1	C	27	1.663.581	2.219.931	2.710.252	325.159	3.406.241	4.231.956	4.474.325	5.678.029	5.248.575	5.195.288	4.213.768	3.666.429	3.239.061	2.693.797	2.262.204	1.757.519	1.320.202	0.9337938	0.5966079	0.417717	0.2738054	0.1839087	0.1361068	0.1146429	0.1175536	0.1157288	0.1420298	0.1891404	0.2694814	0.4377017	0.6692894	1.042.635	1.428.682	1.819.006	2.347.053	2.735.713	3.441.209	3.965.281	4.842.614
T	P257_14-1-1 [oral cancer sudan]@oral cancer sudan -0 [114]»636109211610000000»theOriginal	<Nothing>	P0008	4.264.451.344	F8D8E300	Positive	-1	1	C	28	0.8884377	1.211.354	152.006	1.813.352	2.176.094	26.063	2.620.036	2.935.664	3.102.958	3.624.178	3.403.309	2.637.682	2.093.942	1.654.942	1.482.991	112.276	0.8288724	0.6107109	0.4289266	0.2917921	0.1655514	0.110353	0.07993185	0.0770188	0.08227559	0.08006608	0.09601013	0.1174471	0.1812166	0.3116066	0.4581262	0.5734904	0.6442781	0.8037452	1.111.854	140.847	1.795.887	2.084.928	2.503.639
T	P257_14-1-1 [oral cancer sudan]@oral cancer sudan -0 [114]»636109211610000000»theOriginal	<Nothing>	P0008	4.264.451.344	F8D8E300	Positive	-1	1	C	29	0.7696528	0.7484276	0.8657875	111.221	1.231.784	1.598.398	1.699.418	2.267.616	1.991.995	2.026.027	1.597.609	1.351.581	1.202.643	1.023.535	0.8681411	0.6367218	0.4388821	0.3193268	0.2235397	0.1720852	0.1125669	0.06898703	0.04740952	0.04422591	0.04878125	0.05032809	0.05814378	0.06651806	0.09493519	0.169137	0.2922067	0.3111939	0.531422	0.4933306	110.527	0.8418125	1.506.975	1.265.069	2.111.219
T	P257_14-1-1 [oral cancer sudan]@oral cancer sudan -0 [114]»636109211610000000»theOriginal	<Nothing>	P0008	4.264.451.344	F8D8E300	Positive	-1	1	C	30	0.398208	0.4402799	0.4818999	0.4960935	0.6349137	0.788415	0.7770529	0.8733424	0.9244275	1.213.104	1.065.615	0.8241948	0.6242005	0.5215076	0.4996628	0.4195486	0.3151307	0.2041371	0.1226088	0.09675734	0.06310472	0.04291668	0.02637257	0.02434011	0.02571606	0.02719618	0.03426637	0.0483581	0.06178065	0.0984871	0.1408006	0.1157949	0.2096645	0.1600012	0.4614376	0.2871701	0.6884432	0.6005071	1.051.336
T	P257_14-1-1 [oral cancer sudan]@oral cancer sudan -0 [114]»636109211610000000»theOriginal	<Nothing>	P0008	4.264.451.344	F8D8E300	Positive	-1	1	C	31	0.1686073	0.2117379	0.2439419	0.2855048	0.2896261	0.4108748	0.458185	0.77179	0.6176418	0.656432	0.4247589	0.3873586	0.2652203	0.2390056	0.2136972	0.1739012	0.1249192	0.09490355	0.07043111	0.04846462	0.03212692	0.02148221	0.01656889	0.01330734	0.01312374	0.01286544	0.01625534	0.02217094	0.03067071	0.04303967	0.06297819	0.08789424	0.1349523	0.1690574	0.2386252	0.2482655	0.3470838	0.3870198	0.5772409
T	P257_14-1-1 [oral cancer sudan]@oral cancer sudan -0 [114]»636109211610000000»theOriginal	<Nothing>	P0008	4.264.451.344	F8D8E300	Positive	-1	1	C	32	0.04856078	0.07845956	0.09907488	0.1178564	0.1267574	0.1420908	0.1487222	0.2067599	0.2168544	0.244962	0.21195	0.1686954	0.1172288	0.09698027	0.09898358	0.0890094	0.04898524	0.03715145	0.02376716	0.02349599	0.01160557	0.00816952	0.005259281	0.005530466	0.006286564	0.006978832	0.007806908	0.007800471	0.01039271	0.02124364	0.03055731	0.02617556	0.02217526	0.02736452	0.04359236	0.04528572	0.07872135	0.08647965	0.2192349
T	P257_14-1-1 [oral cancer sudan]@oral cancer sudan -0 [114]»636109211610000000»theOriginal	<Nothing>	P0008	4.264.451.344	F8D8E300	Positive	-1	1	C	33	0.03180755	0.02685376	0.02488655	0.02509893	0.02677761	0.03817897	0.03395844	0.07502075	0.07900098	0.1261661	0.08542868	0.06728208	0.03489513	0.02794594	0.02726379	0.02966857	0.02045666	0.01039998	0.006044401	0.006248325	0.004715448	0.00247925	0.001191586	0.001285485	0.001694517	0.001937107	0.002705744	0.001995835	0.002293884	0.00450765	0.01170705	0.004739658	0.01574378	0.004311989	0.04270244	0.007330474	0.05769918	0.02784118	0.1089908
T	P257_14-1-1 [oral cancer sudan]@oral cancer sudan -0 [114]»636109211610000000»theOriginal	<Nothing>	P0008	4.264.451.344	F8D8E300	Positive	-1	1	C	34	0.004775854	0.003887165	0.002592848	0.00125305	0.001939152	0.00616252	0.01404054	0.03803677	0.02616181	0.02421968	0.006983123	0.005733714	0.00343035	0.004008268	0.002994274	0.003391165	0.002567708	0.002971317	0.000914816	0.001260668	0.000951119	0.000788629	0.000279832	0.0002483	0.000296498	0.000269493	0.000448624	0.000629627	0.000389264	0.000439166	0.000688017	1.34E-11	1.34E-11	1.34E-11	0.000716643	1.34E-11	0.003775231	0.000244743	0.02111043
T	P257_14-1-1 [oral cancer sudan]@oral cancer sudan -0 [114]»636109211610000000»theOriginal	<Nothing>	P0008	4.264.451.344	F8D8E300	Positive	-1	1	C	35	1.34E-11	1.34E-11	1.34E-11	1.34E-11	1.34E-11	1.34E-11	1.34E-11	1.34E-11	1.34E-11	1.34E-11	1.34E-11	1.34E-11	1.34E-11	1.34E-11	1.34E-11	1.34E-11	1.34E-11	1.34E-11	1.34E-11	1.34E-11	1.34E-11	1.34E-11	1.34E-11	1.34E-11	1.34E-11	1.34E-11	1.34E-11	1.34E-11	1.34E-11	1.34E-11	1.34E-11	1.34E-11	1.34E-11	1.34E-11	1.34E-11	1.34E-11	1.34E-11	1.34E-11	1.34E-11
T	P257_19-1-1 [oral cancer sudan]@oral cancer sudan -0 [125]»636136844100000000»theOriginal	<Nothing>	P0054	4.267.649.549	F8D8E300	Negative	-1	1	A	0	4.481.039	5.909.375	9.498.764	1.580.669	3.005.545	5.022.202	7.895.258	1.075.001	136.368	1.604.628	1.685.414	1.585.895	1.410.863	1.080.908	8.672.043	6.570.155	5.315.893	3.654.773	2.353.364	1.805.482	1.417.991	1.123.072	9.096.794	7.798.833	7.976.841	8.001.241	9.467.869	1.243.168	1.691.091	241.624	350.867	4.987.188	7.670.197	9.914.652	1.636.996	2.263.464	3.677.456	4.892.224	675.332
T	P257_19-1-1 [oral cancer sudan]@oral cancer sudan -0 [125]»636136844100000000»theOriginal	<Nothing>	P0054	4.267.649.549	F8D8E300	Negative	-1	1	A	1	2.152.906	2.617.293	3.762.613	5.804.622	8.760.701	1.176.681	1.492.756	1.717.957	1.859.951	1.867.772	1.743.191	1.498.873	1.202.629	8.908.425	6.364.688	4.666.339	3.348.344	2.434.028	1.642.385	1.200.382	8.903.426	6.757.986	5.682.459	4.994.719	505.223	5.073.904	5.830.124	7.011.922	9.535.606	1.361.733	1.969.302	3.295.547	5.410.184	8.362.294	1.236.092	1.725.567	2427.36	3.040.035	3.679.939
T	P257_19-1-1 [oral cancer sudan]@oral cancer sudan -0 [125]»636136844100000000»theOriginal	<Nothing>	P0054	4.267.649.549	F8D8E300	Negative	-1	1	A	2	8.737.562	1.202.188	1.735.831	2.472.867	3.408.115	4.165.532	4849.56	5.306.793	5.627.241	5522.36	5.034.495	4.332.297	3.566.156	2714.13	1.982.868	1.415.287	1.026.411	717.55	4.846.832	3.467.294	2.487.298	1.829.659	1.445.966	128.154	1.285.474	1.302.331	1.463.118	1.858.358	254.893	3.687.376	5.311.187	7.661.897	1.087.565	1.524.265	2.184.792	3107.37	4.195.589	5.380.841	6.388.141
T	P257_19-1-1 [oral cancer sudan]@oral cancer sudan -0 [125]»636136844100000000»theOriginal	<Nothing>	P0054	4.267.649.549	F8D8E300	Negative	-1	1	A	3	1.364.184	1.908.547	2.735.914	3.726.179	5.080.286	6.246.878	7.451.186	8.017.201	8.279.036	7.937.025	7.187.014	6.056.799	4.925.277	3703.76	2.694.164	1.938.728	1.370.973	9.663.077	6.403.216	4.569.972	325.502	238.997	1.945.627	1.698.765	1.703.847	1.708.517	1.947.673	2.397.481	3.311.319	4.766.386	6.769.122	9.415.281	1.352.833	1.904.214	2.839.142	3.867.572	5.377.119	6780.76	8.297.329
T	P257_19-1-1 [oral cancer sudan]@oral cancer sudan -0 [125]»636136844100000000»theOriginal	<Nothing>	P0054	4.267.649.549	F8D8E300	Negative	-1	1	A	4	1.691.865	2.289.367	3255.47	4.423.233	6.065.453	7358.61	8.640.718	9.313.538	9.588.127	9.249.293	8.237.203	6871.19	5.534.345	4.158.585	3060.38	2.181.612	1.521.599	1.053.634	7.024.952	5.101.397	3.661.743	2.655.226	2.146.713	1.879.871	1.879.157	1.896.352	2.147.022	2.642.447	3.653.433	5.286.677	7.531.038	1.057.556	1.530.907	2.152.061	3.182.472	4.296.475	5.933.937	7.366.588	8.970.043
T	P257_19-1-1 [oral cancer sudan]@oral cancer sudan -0 [125]»636136844100000000»theOriginal	<Nothing>	P0054	4.267.649.549	F8D8E300	Negative	-1	1	A	5	1.794.857	2409.33	3.411.749	4.637.964	6.265.103	7.656.698	9.079.215	9.783.149	9.918.227	9.354.982	8.323.846	6.931.603	5.587.049	4.201.326	3.079.597	2197.13	1.519.091	1.057.962	7.040.143	511.485	3.629.798	2.641.367	2.137.153	1.874.576	1.871.953	1.889.038	2.137.899	2.632.038	3.640.444	5.226.857	7.389.852	1.049.566	1.483.917	2.114.061	3.027.506	4.198.263	5.646.208	7.188.624	8.665.363
T	P257_19-1-1 [oral cancer sudan]@oral cancer sudan -0 [125]»636136844100000000»theOriginal	<Nothing>	P0054	4.267.649.549	F8D8E300	Negative	-1	1	A	6	1.717.056	2.338.276	3.318.186	4.522.697	6.173.152	7.456.106	8.682.334	9.313.537	9.588.124	9.157.527	8.151.937	6768.95	5.437.684	4.043.817	2.944.938	2.100.802	1.463.056	1.013.669	6.720.103	4.814.138	3.440.416	2.498.021	2.021.673	1.757.341	1.753.512	1.767.416	200.7	2.480.094	3.410.996	4.899.575	6.943.094	1008.64	1.436.318	2.060.312	2.946.159	4.094.112	5.532.478	7018.47	8435.14
T	P257_19-1-1 [oral cancer sudan]@oral cancer sudan -0 [125]»636136844100000000»theOriginal	<Nothing>	P0054	4.267.649.549	F8D8E300	Negative	-1	1	A	7	1618.4	2.188.234	3.096.752	4.205.272	5.700.062	6.901.157	8.066.094	8.665.096	8.911.082	8.484.232	7.615.519	6.306.556	5070.15	3.745.606	2.727.481	1.947.874	1.365.879	9.510.092	6.311.273	4.473.809	3.155.722	2.296.097	1.879.099	164.216	1.645.592	164.661	1.867.316	2.278.975	3.125.179	4.508.961	6.411.125	903.458	1.310.197	1.850.151	2.714.957	3.670.284	5.073.334	6.326.879	7.753.448
T	P257_19-1-1 [oral cancer sudan]@oral cancer sudan -0 [125]»636136844100000000»theOriginal	<Nothing>	P0054	4.267.649.549	F8D8E300	Negative	-1	1	A	8	1.491.614	2.010.552	2.847.744	3.893.782	5.243.004	6.385.464	7.491.306	8.013.317	8.232.348	7.812.422	6.981.729	5.780.919	4.629.485	3.461.958	2.482.105	1.763.416	1.244.096	8.749.647	5.789.962	4.085.985	2.852.617	2.085.242	1.657.672	1.480.156	1.470.444	1.481.222	1.654.225	2.078.272	2.840.244	406.96	5.740.269	8.171.073	1.146.071	1619.79	2.324.493	3.255.781	4.392.087	5.541.724	6.543.075
T	P257_19-1-1 [oral cancer sudan]@oral cancer sudan -0 [125]»636136844100000000»theOriginal	<Nothing>	P0054	4.267.649.549	F8D8E300	Negative	-1	1	A	9	1.114.249	1.533.319	2187.44	2.985.454	3.982.167	4.752.201	5.465.204	5741.91	5.729.531	5.345.728	4.655.786	3.920.478	3.105.564	2.308.344	1.615.844	1.131.621	7.940.957	5.403.914	3.521.245	2.471.321	1.758.746	1.296.119	1.038.685	9.097.247	9.042.636	9.088.038	1.016.849	1.270.892	171.32	2.457.522	3.522.939	5.162.122	7.421.437	1.043.048	1493.64	2135.69	2.863.095	3584.05	4159.38
T	P257_19-1-1 [oral cancer sudan]@oral cancer sudan -0 [125]»636136844100000000»theOriginal	<Nothing>	P0054	4.267.649.549	F8D8E300	Negative	-1	1	A	10	6.982.247	9.502.435	1.340.555	1.851.743	2.473.746	2975.58	3.393.865	3.569.896	3.545.694	3.261.508	2.877.901	2.407.719	1.939.977	1.395.085	9.686.111	6.625.537	4.698.498	3.218.148	214.655	1.505.924	108.509	7.635.316	6.048.422	5.195.565	5.214.663	5.197.694	5.947.515	743.215	1.044.707	1.486.321	2.154.718	2.981.664	4.340.368	5.964.412	9.070.951	1.251.901	1764.41	2.145.565	2.542.026
T	P257_19-1-1 [oral cancer sudan]@oral cancer sudan -0 [125]»636136844100000000»theOriginal	<Nothing>	P0054	4.267.649.549	F8D8E300	Negative	-1	1	A	11	4.146.932	5.499.608	8.001.879	1.126.797	1.575.809	1.861.646	2.103.187	2.169.475	2169.84	2.049.089	1.814.302	1.511.701	1.187.686	8.507.297	5.924.872	4.178.068	2.901.305	1.980.084	1.268.819	8.934.731	6.319.671	44.62	354.804	307.207	3.059.267	3.078.121	3.493.487	4.364.805	6.154.596	8.903.605	1.274.031	1.844.713	2.603.882	3.679.989	526.9	759.246	1.054.848	1.341.048	1.567.465
T	P257_19-1-1 [oral cancer sudan]@oral cancer sudan -0 [125]»636136844100000000»theOriginal	<Nothing>	P0054	4.267.649.549	F8D8E300	Negative	-1	1	A	12	2.736.921	3.545.527	4.998.812	6.900.448	9.591.984	1.173.911	1.330.141	1.364.966	1.322.761	1.276.815	1.127.742	9.665.241	7.549.015	5.420.159	3.640.431	253.377	1.795.076	1.237.761	7.747.099	5.287.085	3.732.315	2.655.411	2.120.759	1.807.183	1.799.196	1.811.843	2.078.557	2.630.877	3.664.551	5.205.066	7.619.901	1.056.644	1.557.512	2.093.175	3.237.935	4.530.932	6.638.067	8.380.279	9.973.495
T	P257_19-1-1 [oral cancer sudan]@oral cancer sudan -0 [125]»636136844100000000»theOriginal	<Nothing>	P0054	4.267.649.549	F8D8E300	Negative	-1	1	A	13	172.539	2.181.747	308.963	4.386.147	6.150.097	7.475.754	8.526.697	9.061.366	9.124.255	8.758.777	7.501.701	6.216.598	476.448	3.367.834	223.106	1.547.362	1.098.354	7.735.078	493.924	3.537.908	2.453.446	1.707.846	1.289.964	1.096.658	1.095.683	1.104.735	1.274.085	1.640.416	2.315.568	3.467.548	4.966.735	708.726	1.027.265	1.402.057	2.165.938	3.019.403	4.479.422	5.572.172	6.891.569
T	P257_19-1-1 [oral cancer sudan]@oral cancer sudan -0 [125]»636136844100000000»theOriginal	<Nothing>	P0054	4.267.649.549	F8D8E300	Negative	-1	1	A	14	1.100.119	1.344.158	1.923.723	2.809.113	4.007.091	487.982	5.721.553	6.140.818	6.165.334	5.726.305	4.831.957	4.015.526	3.175.485	2.319.818	1.621.606	1.120.727	7.818.635	5.142.892	3.177.123	2.266.125	1.586.047	1.101.367	8.273.805	7.012.222	7.011.541	7.029.075	8.122.474	1.061.337	1.533.129	2.230.221	3.221.037	3.491.279	4.118.155	4.249.446	638.135	8.909.384	1.351.868	186.987	2.395.944
T	P257_19-1-1 [oral cancer sudan]@oral cancer sudan -0 [125]»636136844100000000»theOriginal	<Nothing>	P0054	4.267.649.549	F8D8E300	Negative	-1	1	A	15	348.128	4.400.158	6.582.661	8.727.336	1.357.834	1.641.331	2.069.394	226.125	2.340.708	2.140.716	1.782.294	1.361.718	1.035.308	6.566.521	4.648.453	3.151.352	2.539.043	1.677.633	1.103.067	7.714.752	5.524.747	3.688.769	2.819.317	265.763	2.683.682	2.658.413	2.823.315	3.649.821	5.451.083	7.470.947	1.088.623	1.383.926	217.066	2.589.742	411.297	5.230.602	8.689.914	113.901	1.584.315
T	P257_19-1-1 [oral cancer sudan]@oral cancer sudan -0 [125]»636136844100000000»theOriginal	<Nothing>	P0054	4.267.649.549	F8D8E300	Negative	-1	1	A	16	2.230.607	2.665.288	3.895.731	5.153.526	8.345.266	1.058.111	1.334.775	142.526	1.465.355	132.801	1.103.086	8.460.524	6.579.376	4.580.375	316.157	2.243.224	1.657.412	1.072.125	6.700.172	4.799.141	3.675.072	2.566.983	2.143.746	1.872.905	1.888.266	1.920.753	2.104.303	2.432.878	3.317.801	4.681.722	6.900.118	9.096.493	1.470.438	191.737	308.095	3.969.703	6.152.785	7.825.705	1.047.499
T	P257_19-1-1 [oral cancer sudan]@oral cancer sudan -0 [125]»636136844100000000»theOriginal	<Nothing>	P0054	4.267.649.549	F8D8E300	Negative	-1	1	A	17	1.804.395	1.787.177	2.431.996	3.205.446	5.112.563	637.544	7.914.455	9.156.404	9.056.821	8.932.401	6.939.014	5.970.323	4.386.445	3.234.896	2.093.351	1.474.149	1.046.455	6.724.998	4.138.644	2.824.222	2.110.403	1.473.502	1.236.663	1.203.567	1.201.966	1.204.944	1.206.766	1.397.994	2.023.093	2.771.114	4.115.523	575.586	884.095	1.254.294	1.786.352	2.670.308	3.694.403	5.144.409	6.444.853
T	P257_19-1-1 [oral cancer sudan]@oral cancer sudan -0 [125]»636136844100000000»theOriginal	<Nothing>	P0054	4.267.649.549	F8D8E300	Negative	-1	1	A	18	113.406	1.221.915	1.659.457	229.689	3.576.499	4.493.235	539.457	5.841.953	5.871.026	5.603.717	4.265.452	3.543.316	2.744.074	2.271.808	146.856	1.035.361	6.756.742	4.421.929	2.599.873	1.766.786	1.329.979	0.936932	0.7597216	0.7129897	0.7104706	0.7143825	0.7138416	0.8886296	1.235.832	1.692.821	2.471.385	2.987.096	5.031.821	7.151.043	1.240.351	1.628.733	2.390.063	3.117.986	4.195.788
T	P257_19-1-1 [oral cancer sudan]@oral cancer sudan -0 [125]»636136844100000000»theOriginal	<Nothing>	P0054	4.267.649.549	F8D8E300	Negative	-1	1	A	19	7.210.345	7.686.871	1.048.347	1.511.759	2.274.051	294.312	3.441.188	3.859.022	383.467	3.601.659	2.745.619	219.624	1.707.211	1.433.873	9.425.381	6.700.403	4.197.102	2.622.095	1.487.438	1.125.759	0.8761801	0.5845273	0.4437543	0.4377998	0.4701809	0.4498257	0.4721667	0.597434	0.8634884	1.149.198	1.591.084	208.043	3.654.289	53.619	9.010.007	1.206.533	1.758.572	2.234.965	2.970.566
T	P257_19-1-1 [oral cancer sudan]@oral cancer sudan -0 [125]»636136844100000000»theOriginal	<Nothing>	P0054	4.267.649.549	F8D8E300	Negative	-1	1	A	20	4.481.035	5.722.729	8.006.835	1.137.857	1.536.643	1.958.242	2.259.997	2.600.195	2.546.501	2.429.445	1.773.846	1.437.786	1.113.431	9.580.022	6.193.556	4.357.374	2.705.723	1.717.747	0.9987445	0.7486086	0.6413091	0.4583268	0.3727758	0.3242445	0.3443607	0.3275009	0.3764852	0.4493222	0.6209258	0.7216084	0.9835795	1.445.169	2.342.422	3.696.622	5.217.021	8.133.462	1.014.089	1.445.043	18.201
T	P257_19-1-1 [oral cancer sudan]@oral cancer sudan -0 [125]»636136844100000000»theOriginal	<Nothing>	P0054	4.267.649.549	F8D8E300	Negative	-1	1	A	21	3.347.745	4.130.419	537.828	7.895.018	1.035.215	1.378.464	1.583.036	1.887.049	1.744.827	1.688.803	1.161.922	1.027.619	7.844.334	6.697.537	4.110.156	2.971.526	1.815.665	1.114.637	0.6343723	0.5089127	0.4750736	0.3436348	0.2747366	0.2486785	0.2528934	0.2588819	0.2885168	0.3221418	0.4391253	0.4869165	0.6945624	0.7491276	1.429.819	1.975.332	3.815.964	5.098.492	7.748.164	9.668.408	1.292.555
T	P257_19-1-1 [oral cancer sudan]@oral cancer sudan -0 [125]»636136844100000000»theOriginal	<Nothing>	P0054	4.267.649.549	F8D8E300	Negative	-1	1	A	22	25.687	3.016.061	3.927.174	5.956.877	8.136.742	9.889.115	1.170.292	1.264.297	1.317.424	1.280.481	8.960.804	7.224.058	4.975.965	4.647.848	2.887.515	2.142.978	1.249.525	0.7300623	0.4286804	0.3511861	0.3724786	0.2363807	0.1914929	0.1681588	0.1746874	0.177455	0.2175927	0.240468	0.35982	0.3445809	0.4663298	0.524551	0.8587478	1.360.316	1.952.946	3.057.096	402.024	6.297.441	774.126
T	P257_19-1-1 [oral cancer sudan]@oral cancer sudan -0 [125]»636136844100000000»theOriginal	<Nothing>	P0054	4.267.649.549	F8D8E300	Negative	-1	1	A	23	1.595.487	1.969.722	2.838.651	4.240.954	5.371.215	6.388.268	7.094.313	8.821.221	8.659.433	8.676.927	582.099	5.332.572	4.251.208	3.875.501	2.228.856	1.549.985	0.9090086	0.5789687	0.351532	0.2614884	0.2815248	0.1800489	0.1491604	0.1158643	0.1179696	0.1208883	0.1478372	0.1734983	0.2758537	0.2425203	0.3168659	0.3851199	0.7042222	126.116	1.707.572	2.845.836	3.355.536	5.084.456	5.961.621
T	P257_19-1-1 [oral cancer sudan]@oral cancer sudan -0 [125]»636136844100000000»theOriginal	<Nothing>	P0054	4.267.649.549	F8D8E300	Negative	-1	1	A	24	121.964	1.356.599	1.762.323	2.562.446	3.154.839	4.065.969	5.097.773	6.256.938	6.446.722	6.522.978	4.184.335	3.577.296	2.537.914	254.529	1.312.956	0.926978	0.564376	0.4395227	0.2614972	0.1984937	0.1988695	0.1276371	0.1017165	0.07530611	0.07712288	0.07585641	0.09370938	0.1013432	0.1615646	0.1480342	0.2101312	0.1736628	0.3995718	0.5923277	1.242.966	1.378.216	2.266.893	2.747.339	4.398.346
T	P257_19-1-1 [oral cancer sudan]@oral cancer sudan -0 [125]»636136844100000000»theOriginal	<Nothing>	P0054	4.267.649.549	F8D8E300	Negative	-1	1	A	25	0.9084873	0.9071615	1.143.217	169.022	2.355.452	2.813.366	3.168.063	3.974.805	4.035.484	4.229.616	2.550.428	2.241.803	1.686.846	1.648.047	1.002.282	0.7124482	0.4268301	0.2943531	0.1818461	0.1339097	0.129816	0.07429509	0.05935975	0.0418264	0.0437797	0.04559964	0.05713327	0.06298148	0.1057385	0.1144685	0.1566493	0.1505639	0.247595	0.4019929	0.5678421	0.8509356	1.085.347	1.969.908	2.610.013
T	P257_19-1-1 [oral cancer sudan]@oral cancer sudan -0 [125]»636136844100000000»theOriginal	<Nothing>	P0054	4.267.649.549	F8D8E300	Negative	-1	1	A	26	0.5000948	0.5335128	0.7051836	1.132.049	1.450.191	1.884.862	2.415.515	2.947.031	3.218.937	2.960.226	1.912.878	1.472.188	1.046.548	1.077.596	0.6306678	0.4595176	0.3025626	0.1966957	0.1259493	0.07226284	0.08024456	0.04606219	0.03816633	0.02484453	0.02477107	0.02514536	0.0320163	0.03753154	0.06226931	0.06734548	0.1067987	0.1347789	0.25011	0.4143187	0.5678408	0.8509333	0.9077716	1.426.792	1.776.789
T	P257_19-1-1 [oral cancer sudan]@oral cancer sudan -0 [125]»636136844100000000»theOriginal	<Nothing>	P0054	4.267.649.549	F8D8E300	Negative	-1	1	A	27	0.3712788	0.3618436	0.4379359	0.6863756	0.9135883	1.077.494	1.286.516	1.782.092	175.581	1.801.741	0.804401	0.8202392	0.6026528	0.7062091	0.3818138	0.2849446	0.2058378	0.1355588	0.07465512	0.04118866	0.0494816	0.02776232	0.0211887	0.01391223	0.01445452	0.01467061	0.01969585	0.02018655	0.03456114	0.03692596	0.06872671	0.04239103	0.108315	0.1196076	0.3662233	0.3506584	0.6062289	0.6895786	1.091.176
T	P257_19-1-1 [oral cancer sudan]@oral cancer sudan -0 [125]»636136844100000000»theOriginal	<Nothing>	P0054	4.267.649.549	F8D8E300	Negative	-1	1	A	28	0.2989142	0.2323779	0.262194	0.441394	0.6028767	0.735256	0.8586189	1.064.315	1.157.713	1.331.222	0.7304628	0.6373471	0.3932185	0.4782927	0.2903033	0.2047542	0.1421397	0.09009731	0.05838917	0.03148657	0.03184692	0.01439892	0.01311288	0.007950705	0.009958189	0.008483597	0.01122347	0.01063074	0.02258292	0.02650767	0.04840883	0.03788246	0.05557485	0.08206258	0.1206799	0.169014	0.2787479	0.5032007	0.9002949
T	P257_19-1-1 [oral cancer sudan]@oral cancer sudan -0 [125]»636136844100000000»theOriginal	<Nothing>	P0054	4.267.649.549	F8D8E300	Negative	-1	1	A	29	0.2087859	0.148886	0.1589459	0.284991	0.3812874	0.4853491	0.6905267	0.8486904	0.8135373	0.6885825	0.3268221	0.316234	0.2379074	0.2866383	0.2001507	0.1365774	0.1091249	0.06571967	0.04464066	0.01944951	0.01814241	0.008582455	0.01010841	0.004738128	0.006212268	0.004460827	0.006591072	0.006032822	0.0137936	0.01386379	0.02955382	0.03129973	0.0649813	0.09749921	0.1425219	0.1857703	0.1386381	0.2263342	0.29104
T	P257_19-1-1 [oral cancer sudan]@oral cancer sudan -0 [125]»636136844100000000»theOriginal	<Nothing>	P0054	4.267.649.549	F8D8E300	Negative	-1	1	A	30	0.08589096	0.07754312	0.09104388	0.1801198	0.2132963	0.2442892	0.2021586	0.3088524	0.2809624	0.3912506	0.1890742	0.2421708	0.1755861	0.1879001	0.1167408	0.083957	0.06185472	0.04413506	0.02671589	0.01450461	0.01024624	0.00552508	0.005710161	0.002809088	0.003555327	0.002986561	0.00439192	0.003901783	0.007356136	0.009563184	0.02192094	0.009570961	0.03265881	0.0181241	0.0742367	0.0345442	0.09702829	0.1103791	0.2285917
T	P257_19-1-1 [oral cancer sudan]@oral cancer sudan -0 [125]»636136844100000000»theOriginal	<Nothing>	P0054	4.267.649.549	F8D8E300	Negative	-1	1	A	31	0.04829907	0.03290215	0.02965992	0.06880166	0.07536066	0.105688	0.1143653	0.1745962	0.189209	0.2349165	0.1087223	0.09477162	0.05095022	0.07361178	0.05651722	0.04442887	0.02719467	0.01808377	0.01195453	0.008046707	0.004677131	0.002028672	0.002566487	0.00121505	0.001953604	0.001441059	0.00206105	0.001591584	0.00332146	0.005846909	0.01026258	0.005590365	0.005221147	0.004971798	0.00452767	0.00986888	0.009002944	0.02803379	0.05256253
T	P257_19-1-1 [oral cancer sudan]@oral cancer sudan -0 [125]»636136844100000000»theOriginal	<Nothing>	P0054	4.267.649.549	F8D8E300	Negative	-1	1	A	32	0.01266843	0.01703816	0.02447051	0.03490255	0.03812149	0.04291827	0.07173587	0.1116388	0.09256162	0.07710189	0.02443185	0.03539041	0.02575628	0.04221036	0.02790229	0.01711586	0.01250438	0.009221635	0.00662643	0.002963943	0.001843188	0.000957563	0.001535684	0.000673536	0.00099857	0.000670236	0.000674243	0.000496348	0.000947913	0.002883938	0.005113199	0.004337992	0.004389846	0.005726495	0.006317423	0.01272005	0.01170115	0.02803461	0.03664923
T	P257_19-1-1 [oral cancer sudan]@oral cancer sudan -0 [125]»636136844100000000»theOriginal	<Nothing>	P0054	4.267.649.549	F8D8E300	Negative	-1	1	A	33	0.003491566	0.003973956	0.002408209	0.004884051	0.003871182	0.005468842	0.002578855	0.02175024	0.01390138	0.02890474	0.00223527	0.009077352	0.005156775	0.01024544	0.005364403	0.003308376	0.002327828	0.00192598	0.000790247	0.000464516	0.000311539	0.000268964	0.000358905	0.000158522	0.000202504	0.000264645	0.000325413	0.000202087	0.000108733	0.000620515	0.001459074	1.37E-05	0.000295622	1.34E-11	0.004306472	1.13E-05	0.002144147	0.00030272	0.009639573
T	P257_19-1-1 [oral cancer sudan]@oral cancer sudan -0 [125]»636136844100000000»theOriginal	<Nothing>	P0054	4.267.649.549	F8D8E300	Negative	-1	1	A	34	0.003491554	0.000998383	0.000129501	1.04E-05	1.34E-11	1.34E-11	1.34E-11	0.001127446	0.001127397	0.0106742	0.002235366	0.006122202	0.001178086	0.003512427	0.001858162	0.001313424	0.000227699	9.07E-05	4.95E-05	0.000132844	5.75E-05	1.47E-05	8.15E-06	9.47E-06	2.25E-05	3.87E-05	7.03E-05	3.08E-05	1.16E-05	0.000155892	0.000232449	1.73E-05	1.34E-11	1.34E-11	1.34E-11	1.34E-11	1.34E-11	1.34E-11	7.04E-07
T	P257_19-1-1 [oral cancer sudan]@oral cancer sudan -0 [125]»636136844100000000»theOriginal	<Nothing>	P0054	4.267.649.549	F8D8E300	Negative	-1	1	A	35	1.34E-11	1.34E-11	1.34E-11	1.34E-11	1.34E-11	1.34E-11	1.34E-11	1.34E-11	1.34E-11	1.34E-11	1.34E-11	1.34E-11	1.34E-11	1.34E-11	1.34E-11	1.34E-11	1.34E-11	1.34E-11	1.34E-11	1.34E-11	1.34E-11	1.34E-11	1.34E-11	1.34E-11	1.34E-11	1.34E-11	1.34E-11	1.34E-11	1.34E-11	1.34E-11	1.34E-11	1.34E-11	1.34E-11	1.34E-11	1.34E-11	1.34E-11	1.34E-11	1.34E-11	1.34E-11
T	P257_19-1-1 [oral cancer sudan]@oral cancer sudan -0 [125]»636136844100000000»theOriginal	<Nothing>	P0054	4.267.649.549	F8D8E300	Negative	-1	1	B	0	0.02186736	0.02565178	0.06875547	0.06789522	0.1436457	0.05098668	0.02605731	1.34E-11	1.34E-11	1.34E-11	0.007967638	0.04678303	0.07250944	0.1696565	0.1915216	0.3210431	0.3368762	0.4651708	0.6097413	0.4436792	0.3255461	0.1981309	0.141595	0.1126355	0.1178926	0.1559774	0.2446338	0.3502806	0.5328567	0.7094173	1.164.152	1.694.583	316.436	4.238.935	4.499.434	4.666.704	6.388.071	9.037.451	1.113.752
T	P257_19-1-1 [oral cancer sudan]@oral cancer sudan -0 [125]»636136844100000000»theOriginal	<Nothing>	P0054	4.267.649.549	F8D8E300	Negative	-1	1	B	1	2.738.986	65.184	9.229.256	8.396.386	1.015.039	9.326.602	1.207.677	8.348.517	6.038.851	3.691.614	2.190.188	3.831.335	2.672.324	4.860.792	4.135.679	445.332	3.159.979	2.190.821	3.018.029	2.457.737	2.170.883	156.804	1.220.223	0.8758647	0.8517493	0.8792228	1.391.005	2.001.396	3.012.294	4.450.688	5.427.685	7.781.379	9.627.401	1.228.076	1.324.878	1.998.953	2.335.028	4.287.183	5.731.762
T	P257_19-1-1 [oral cancer sudan]@oral cancer sudan -0 [125]»636136844100000000»theOriginal	<Nothing>	P0054	4.267.649.549	F8D8E300	Negative	-1	1	B	2	1.207.181	1.413.818	169.294	1.925.382	2.534.282	3.640.783	627.689	8.621.353	8.741.312	4.523.318	257.058	1.898.989	1.540.378	1.360.657	9.258.554	9.345.688	7.950.945	6.598.126	7.290.606	528.919	3.883.447	2.602.062	2.074.078	1.683.764	1.833.181	2.031.521	2.765.652	3.595.361	4.795.792	6.688.435	7.706.028	1.147.806	1.583.926	1.878.591	2.426.663	3.492.145	5.021.097	8.511.892	1.537.117
T	P257_19-1-1 [oral cancer sudan]@oral cancer sudan -0 [125]»636136844100000000»theOriginal	<Nothing>	P0054	4.267.649.549	F8D8E300	Negative	-1	1	B	3	202.624	2.003.339	2.566.372	3.529.961	4.759.184	7.407.622	144.479	2.378.365	2.718.115	1.612.069	8.500.371	4.523.791	2.896.225	2.107.146	1.367.062	1.231.648	104.144	8.918.625	9.373.357	6.711.232	4.856.443	3.272.452	2.799.238	2.299.134	2.595.563	2.701.466	3.430.626	44.515	6.402.382	878.607	9.713.705	1.460.226	2.023.546	2.554.677	3.048.898	4.575.708	5.858.752	1.071.558	1.892.825
T	P257_19-1-1 [oral cancer sudan]@oral cancer sudan -0 [125]»636136844100000000»theOriginal	<Nothing>	P0054	4.267.649.549	F8D8E300	Negative	-1	1	B	4	230.664	2.269.417	3.044.898	4.297.074	5.796.171	9.954.073	2.052.725	3.710.436	4.407.637	285.687	1.494.284	6.767.994	3.644.878	2.521.097	1.656.196	1.491.646	1.174.768	1.007.833	9.841.978	7.464.921	5.441.655	3.908.952	3.133.359	2.579.351	2.760.677	2.874.935	3.712.242	4.847.666	6.955.295	9.515.738	1.052.066	1.490.657	2.214.249	2.751.938	3.717.388	5.077.374	6.867.606	1.148.367	2.247.461
T	P257_19-1-1 [oral cancer sudan]@oral cancer sudan -0 [125]»636136844100000000»theOriginal	<Nothing>	P0054	4.267.649.549	F8D8E300	Negative	-1	1	B	5	2.380.775	2.387.486	3.211.198	4.727.472	6.472.831	1.118.306	2.388.957	450.925	542.103	3.434.844	171.257	7.519.679	4.061.652	2.745.011	1.786.922	1.558.089	1.207.502	103.756	9.890.114	7.391.977	5.415.127	3.924.151	3.222.011	2.645.889	2.789.928	2.895.562	3.781.871	5.071.687	7.296.883	982.668	1.052.967	1.587.282	2.247.518	2.911.999	355.957	5.130.098	6.527.827	1.202.664	2.163.357
T	P257_19-1-1 [oral cancer sudan]@oral cancer sudan -0 [125]»636136844100000000»theOriginal	<Nothing>	P0054	4.267.649.549	F8D8E300	Negative	-1	1	B	6	2.380.772	2.417.698	3.247.612	4.636.292	636.154	1.102.564	2.388.961	4.420.398	5.368.483	3.495.243	1.827.127	8.061.569	4.163.283	2.728.332	1.784.803	1.548.068	1.203.424	1.022.079	993.904	7.424.428	5.420.527	3.767.233	3.100.787	2.588.145	2.788.658	2.872.415	3.731.403	4.837.731	6.897.461	9.296.657	1.032.952	1.486.127	2.231.415	2.782.378	3.769.432	5.115.534	6.913.791	1.162.272	2.326.769
T	P257_19-1-1 [oral cancer sudan]@oral cancer sudan -0 [125]»636136844100000000»theOriginal	<Nothing>	P0054	4.267.649.549	F8D8E300	Negative	-1	1	B	7	2.343.483	23.75	3.183.974	446.841	6.083.577	1.082.174	2.334.735	4.409.254	5.225.773	3.313.402	1.670.573	7.354.443	3.996.926	2.591.038	1.700.109	1.474.173	1.158.738	9.693.583	9.615.233	7.022.316	5.142.435	3.442.279	2.801.081	2.281.538	254.726	2.661.161	3.450.298	4.496.865	6.416.386	8.863.345	9.772.772	1.523.835	2.155.438	2.737.195	3.319.815	4.827.843	6.339.741	1.179.971	2.170.075
T	P257_19-1-1 [oral cancer sudan]@oral cancer sudan -0 [125]»636136844100000000»theOriginal	<Nothing>	P0054	4.267.649.549	F8D8E300	Negative	-1	1	B	8	2.270.166	2.267.021	3.030.272	417.219	5.845.094	1.007.891	2.165.502	3.907.195	4.712.699	2.987.455	1.502.038	6.516.653	3.451.299	2.368.698	1.548.907	1.330.917	1.060.303	8.874.061	9.155.267	6.735.784	4.745.784	3.154.584	2.510.139	2.145.127	2.390.183	2.562.707	3.177.203	4.077.787	5.801.973	810.466	905.041	1.344.767	1.762.119	212.008	2.764.893	4.229.794	6.111.604	1.057.808	2.113.338
T	P257_19-1-1 [oral cancer sudan]@oral cancer sudan -0 [125]»636136844100000000»theOriginal	<Nothing>	P0054	4.267.649.549	F8D8E300	Negative	-1	1	B	9	1.770.558	1.745.112	2.086.451	2.714.857	4.056.746	7.728.442	1.870.531	3.562.336	457.904	3.010.033	1.471.565	6.245.936	2.720.928	1.682.719	9.465.509	8.192.052	6.246.276	4.346.518	5.067.929	3.687.149	2.892.377	1.927.362	1.477.094	109.697	1.029.022	1.089.403	1.616.915	2.256.883	3.168.254	4.465.016	5.364.647	6.814.734	8.902.601	1.127.632	1.493.627	2.229.757	3.194.552	7.453.603	1.662.337
T	P257_19-1-1 [oral cancer sudan]@oral cancer sudan -0 [125]»636136844100000000»theOriginal	<Nothing>	P0054	4.267.649.549	F8D8E300	Negative	-1	1	B	10	7.304.322	1.047.995	1.230.445	1.457.732	2.049.552	4.728.817	1.292.307	2.613.079	3.574.439	2.322.178	1.139.558	4.039.392	144.367	8.298.708	4.500.873	452.025	2.882.031	1.965.471	2.433.094	1.862.988	147.938	0.9725112	0.7298335	0.5261092	0.5511404	0.5259026	0.7552614	1.085.363	1.786.531	2.399.282	2.987.286	3.793.542	536.476	6.994.771	7.326.141	1.148.933	1.549.853	4.468.818	9.448.148
T	P257_19-1-1 [oral cancer sudan]@oral cancer sudan -0 [125]»636136844100000000»theOriginal	<Nothing>	P0054	4.267.649.549	F8D8E300	Negative	-1	1	B	11	2.332.235	5.826.666	8.764.727	9.372.549	1.306.682	2.550.632	7.749.576	1.571.528	2.160.312	1.354.185	5.949.676	2.154.763	8.116.719	5.023.757	2.326.486	2.381.455	1.287.681	1.051.134	1.193.293	0.9366987	0.7056408	0.4501685	0.3250272	0.253367	0.2901275	0.3323714	0.4266136	0.5463669	0.7578346	0.990695	1.429.967	1.921.604	3.338.162	4.554.053	5.092.945	6.199.691	9.280.636	2.345.358	6.166.509
T	P257_19-1-1 [oral cancer sudan]@oral cancer sudan -0 [125]»636136844100000000»theOriginal	<Nothing>	P0054	4.267.649.549	F8D8E300	Negative	-1	1	B	12	1.523.838	2.824.478	4.503.428	4.628.184	9.927.793	1.687.224	5.000.318	828.567	1.190.622	6.785.289	2.681.963	8.129.108	3.521.621	2.452.551	1.033.402	1.139.686	0.7189599	0.67604	0.7807368	0.5431733	0.3745893	0.2264177	0.1638484	0.1246839	0.1344276	0.1664515	0.2432272	0.3098167	0.4005211	0.4805022	0.6217448	1.096.909	1.638.125	2.970.772	2.796.413	4.374.113	5.875.297	1.646.032	3.267.185
T	P257_19-1-1 [oral cancer sudan]@oral cancer sudan -0 [125]»636136844100000000»theOriginal	<Nothing>	P0054	4.267.649.549	F8D8E300	Negative	-1	1	B	13	1.103.956	1.508.766	2.648.645	2.267.596	4.737.564	6.911.358	2.567.039	4.443.129	5.959.874	3.305.227	1.132.384	3.732.518	1.481.661	1.234.594	0.4684047	0.4965259	0.3614881	0.4303091	0.534519	0.3715201	0.2643905	0.1581009	0.1112553	0.07360027	0.05990356	0.06515736	0.1258062	0.1852391	0.2399457	0.3013396	0.3656948	0.6280376	0.9636126	1.887.369	2.130.244	2.523.525	4.131.421	8.746.706	2.279.455
T	P257_19-1-1 [oral cancer sudan]@oral cancer sudan -0 [125]»636136844100000000»theOriginal	<Nothing>	P0054	4.267.649.549	F8D8E300	Negative	-1	1	B	14	0.7317829	0.8379499	1.374.443	1.331.425	2.577.739	3.299.694	1.121.643	2.019.145	2.794.625	1.632.354	5.378.706	1.849.854	0.6425187	0.5400862	0.1906105	0.270159	0.2304323	0.2554067	0.2970906	0.201614	0.177143	0.1151471	0.082	0.05023221	0.03252942	0.02727907	0.05927294	0.1033783	0.1622954	0.220898	0.2481355	0.51715	0.6065048	144.188	1.250.578	1.836.118	2.239.388	6.031.929	1.294.597
T	P257_19-1-1 [oral cancer sudan]@oral cancer sudan -0 [125]»636136844100000000»theOriginal	<Nothing>	P0054	4.267.649.549	F8D8E300	Negative	-1	1	B	15	0.4796999	0.3962974	0.670029	0.7567144	1.307.852	1.315.697	4.937.251	8.677.765	114.952	7.045.672	2.683.116	1.168.887	0.3093836	0.2111883	0.099742	0.14808	0.1512206	0.160964	0.1986916	0.1430912	0.1259782	0.07922959	0.05669459	0.03380644	0.02226072	0.01489527	0.03644196	0.06256821	0.1123807	0.152874	0.1350494	0.2425884	0.3505939	0.8442491	0.9458247	0.9423647	1.718.039	3.245.201	9.243.021
T	P257_19-1-1 [oral cancer sudan]@oral cancer sudan -0 [125]»636136844100000000»theOriginal	<Nothing>	P0054	4.267.649.549	F8D8E300	Negative	-1	1	B	16	0.3555266	0.1815292	0.2904963	0.4275655	0.7411587	0.5641247	1.950.472	3.290.385	4.727.157	288.884	1.148.931	0.5186205	0.1496546	0.1079887	0.06337801	0.1023614	0.1146149	0.1003645	0.1126607	0.0726971	0.0833897	0.05079249	0.03916833	0.02207189	0.01764717	0.009236494	0.02081173	0.03867407	0.07683577	0.1067455	0.097418	0.1310142	0.1503932	0.3323298	0.4480779	0.4303163	0.7301715	1.271.021	3.807.709
T	P257_19-1-1 [oral cancer sudan]@oral cancer sudan -0 [125]»636136844100000000»theOriginal	<Nothing>	P0054	4.267.649.549	F8D8E300	Negative	-1	1	B	17	0.1739541	0.09815179	0.1622608	0.171233	0.2878649	0.1994224	0.8252499	1.409.502	2.327.013	1.352.112	0.5577478	0.1774985	0.04695306	0.03764721	0.02767838	0.05862014	0.07392552	0.05532234	0.06657195	0.03936724	0.05453748	0.03320013	0.02909345	0.01524045	0.01067112	0.004925284	0.01338311	0.02824099	0.0591617	0.07631582	0.06819495	0.1497206	0.1465449	0.3706571	0.2991021	0.4180605	0.4066479	1.026.406	2.018.206
T	P257_19-1-1 [oral cancer sudan]@oral cancer sudan -0 [125]»636136844100000000»theOriginal	<Nothing>	P0054	4.267.649.549	F8D8E300	Negative	-1	1	B	18	0.07447794	0.04767954	0.08452169	0.08335912	0.2100848	0.09385083	0.3088613	0.3662317	0.9733845	0.6353366	0.3523837	0.08532237	0.02502433	0.01301014	0.01270314	0.02636055	0.04154566	0.02901915	0.03925736	0.02369222	0.03716566	0.02054527	0.01649377	0.007865212	0.006882209	0.003258673	0.007231212	0.01561457	0.03722308	0.0573508	0.04936488	0.07137045	0.08760961	0.1830168	0.2537497	0.229092	0.4262207	0.6349358	1.928.253
T	P257_19-1-1 [oral cancer sudan]@oral cancer sudan -0 [125]»636136844100000000»theOriginal	<Nothing>	P0054	4.267.649.549	F8D8E300	Negative	-1	1	B	19	0.04610944	0.02837209	0.05269267	0.04937002	0.1714748	0.06522907	0.1541633	0.1450545	0.5540333	0.4539737	0.2737453	0.06700861	0.02122781	0.008170555	0.007269357	0.01738823	0.03367119	0.02189822	0.0247911	0.01687795	0.02745779	0.01540451	0.0104567	0.004646289	0.004196435	0.001650791	0.004480539	0.01146458	0.0302905	0.04479534	0.03617134	0.08713704	0.07971141	0.2284253	0.1823912	0.2432341	0.2212076	0.5267128	0.8645254
T	P257_19-1-1 [oral cancer sudan]@oral cancer sudan -0 [125]»636136844100000000»theOriginal	<Nothing>	P0054	4.267.649.549	F8D8E300	Negative	-1	1	B	20	0.03019995	0.02444869	0.03868255	0.02673222	0.08100362	0.03718185	0.110371	0.08626407	0.306462	0.2688342	0.2159133	0.05731621	0.0134559	0.002347887	0.002510239	0.009434048	0.02572493	0.01950337	0.02588765	0.01566952	0.02150839	0.009107457	0.007599576	0.003429685	0.00366516	0.001434494	0.003827452	0.009130619	0.02542328	0.04667774	0.04117295	0.06271399	0.06168864	0.1209373	0.1469896	0.1350283	0.2454005	0.3342107	0.8863686
T	P257_19-1-1 [oral cancer sudan]@oral cancer sudan -0 [125]»636136844100000000»theOriginal	<Nothing>	P0054	4.267.649.549	F8D8E300	Negative	-1	1	B	21	0.01516885	0.01527584	0.02930968	0.02549555	0.08260271	0.04920169	0.08979162	0.05639319	0.124896	0.1134036	0.1090747	0.05172289	0.01672878	0.001473862	0.000967532	0.005383548	0.02031526	0.01430519	0.01995999	0.01222988	0.01766535	0.007057884	0.004535885	0.001956973	0.002403531	0.001227546	0.003708683	0.00851001	0.02103233	0.03460378	0.02782204	0.06434049	0.04509937	0.1241658	0.08282483	0.116894	0.07432368	0.2342516	0.3428877
T	P257_19-1-1 [oral cancer sudan]@oral cancer sudan -0 [125]»636136844100000000»theOriginal	<Nothing>	P0054	4.267.649.549	F8D8E300	Negative	-1	1	B	22	0.009949266	0.006422287	0.01537056	0.01191242	0.04969516	0.02341929	0.04963224	0.0382004	0.09057572	0.08522628	0.07345737	0.03186122	0.01311258	0.001582174	0.001440741	0.004525166	0.01294933	0.009163889	0.01210181	0.0068504	0.01000852	0.003518728	0.003145484	0.001485687	0.002028495	0.000928563	0.002304393	0.005176581	0.01519534	0.02877603	0.0236579	0.03740094	0.03752635	0.07718703	0.09142508	0.07947089	0.1304225	0.1620942	0.4933961
T	P257_19-1-1 [oral cancer sudan]@oral cancer sudan -0 [125]»636136844100000000»theOriginal	<Nothing>	P0054	4.267.649.549	F8D8E300	Negative	-1	1	B	23	0.02186777	0.008004454	0.01234114	0.01118201	0.05087104	0.02663828	0.04963112	0.03820089	0.06328224	0.03650947	0.02973788	0.01511747	0.01008795	0.001075057	0.001139822	0.005038167	0.01281415	0.009387287	0.01002519	0.005210128	0.008290859	0.003866564	0.00313946	0.001345384	0.001392695	0.000635028	0.002242794	0.005407338	0.01518114	0.0207196	0.0149542	0.03150621	0.02131058	0.06459101	0.03088953	0.06691311	0.03370386	0.1399386	0.1584734
T	P257_19-1-1 [oral cancer sudan]@oral cancer sudan -0 [125]»636136844100000000»theOriginal	<Nothing>	P0054	4.267.649.549	F8D8E300	Negative	-1	1	B	24	0.009949279	0.003095722	0.006845165	0.004827853	0.03642671	0.02418109	0.05085098	0.03612699	0.05158973	0.02836818	0.02166574	0.008550875	0.00367696	0.00035637	0.000380521	0.002711653	0.006268881	0.004297239	0.00548186	0.003071023	0.005720092	0.002660008	0.001902778	0.001021568	0.001180554	0.000714407	0.001754124	0.002528531	0.00719115	0.01000927	0.01017709	0.01252359	0.0111965	0.0236751	0.02964427	0.03298555	0.05769682	0.07539722	0.2540403
T	P257_19-1-1 [oral cancer sudan]@oral cancer sudan -0 [125]»636136844100000000»theOriginal	<Nothing>	P0054	4.267.649.549	F8D8E300	Negative	-1	1	B	25	0.003285998	0.001459224	0.004976372	0.003808016	0.03185846	0.02292944	0.0440808	0.03612917	0.04163782	0.02166274	0.00858014	0.003775756	0.001457164	0.000394341	0.000420018	0.002062632	0.005777167	0.003670983	0.003439881	0.0013241	0.002718644	0.001264103	0.000971838	0.000475233	0.000694495	0.000402332	0.000815585	0.001957489	0.006566793	0.008420466	0.006665131	0.01951524	0.01228304	0.04265338	0.01482968	0.04158259	0.006649081	0.0355205	0.02600407
T	P257_19-1-1 [oral cancer sudan]@oral cancer sudan -0 [125]»636136844100000000»theOriginal	<Nothing>	P0054	4.267.649.549	F8D8E300	Negative	-1	1	B	26	0.002282837	0.001333084	0.004325287	0.004253939	0.01651319	0.009183954	0.01625364	0.01195138	0.01887452	0.01455645	0.01138373	0.004518499	0.001050309	0.000227246	0.000321519	0.001364025	0.00326601	0.001812255	0.0017426	0.000655855	0.001403365	0.000529197	0.000304881	0.000145622	0.00033299	0.000288996	0.00060967	0.000774051	0.002716247	0.003987744	0.004066114	0.006107277	0.005887199	0.01649377	0.02019162	0.02448961	0.03578157	0.03752786	0.0959326
T	P257_19-1-1 [oral cancer sudan]@oral cancer sudan -0 [125]»636136844100000000»theOriginal	<Nothing>	P0054	4.267.649.549	F8D8E300	Negative	-1	1	B	27	0.002282865	0.000877893	0.003323187	0.00670421	0.01807173	0.007521208	0.009836964	0.008913005	0.01887579	0.008481233	0.003492583	0.001026004	0.000489359	0.000394331	0.000419998	0.000888563	0.002409968	0.000933249	0.002402233	0.000820055	0.001638153	0.000359628	0.00027459	0.000180834	0.000361023	0.00026116	0.000246445	0.000479142	0.002056341	0.003475484	0.002754701	0.009224466	0.003033685	0.0153762	0.002848763	0.02034593	0.002939717	0.0205996	0.004928872
T	P257_19-1-1 [oral cancer sudan]@oral cancer sudan -0 [125]»636136844100000000»theOriginal	<Nothing>	P0054	4.267.649.549	F8D8E300	Negative	-1	1	B	28	0.000912113	0.000312334	0.001455646	0.004132607	0.01435894	0.007521538	0.009837047	0.005768488	0.00633379	0.00171957	0.00139327	0.0021702	0.001261279	0.000475303	0.000109222	0.000267643	0.000855897	0.000442826	0.001322627	0.000558005	0.000848532	0.000282302	0.000157434	0.000130322	0.00019217	0.000177571	0.00013369	5.97E-05	0.000492142	0.001690046	0.002030107	0.003365135	0.00375025	0.007831758	0.008224145	0.007339213	0.008311664	0.007492351	0.02569505
T	P257_19-1-1 [oral cancer sudan]@oral cancer sudan -0 [125]»636136844100000000»theOriginal	<Nothing>	P0054	4.267.649.549	F8D8E300	Negative	-1	1	B	29	0.000912098	0.000146959	0.000690887	0.001864849	0.006779098	0.002130583	0.00159388	0.002125352	0.006250267	0.005506474	0.002753113	0.001638609	0.000648064	0.000172612	2.82E-05	0.00032788	0.000865373	0.00037743	0.000720905	0.000170893	0.000532456	8.23E-05	6.40E-05	4.80E-05	0.000136051	0.00012373	0.000141511	0.000194173	0.000959094	0.002176625	0.001814844	0.007299056	0.00264236	0.01584443	0.003754585	0.02034583	0.002939581	0.02572255	0.01067443
T	P257_19-1-1 [oral cancer sudan]@oral cancer sudan -0 [125]»636136844100000000»theOriginal	<Nothing>	P0054	4.267.649.549	F8D8E300	Negative	-1	1	B	30	0.000226894	3.33E-05	0.00020641	0.001064653	0.002298379	0.002498858	0.003572918	0.005160308	0.00384133	0.002806493	0.000550265	0.000444134	2.57E-05	5.32E-05	1.54E-05	0.000155049	0.000423687	0.000108499	0.000212579	7.94E-05	0.000264195	0.000112614	6.04E-05	6.67E-05	4.29E-05	5.21E-05	7.05E-05	2.15E-05	0.000189101	0.00036316	0.000620659	0.001984547	0.001860911	0.00505574	0.006366402	0.01031316	0.01793118	0.01884273	0.05367744
T	P257_19-1-1 [oral cancer sudan]@oral cancer sudan -0 [125]»636136844100000000»theOriginal	<Nothing>	P0054	4.267.649.549	F8D8E300	Negative	-1	1	B	31	7.52E-05	3.80E-05	3.39E-05	0.000167505	0.001194207	0.002798584	0.001466791	0.001526022	0.000321844	0.000321789	7.12E-05	0.000295287	0.000644764	0.00019918	9.94E-05	0.000111296	0.000338434	0.00015017	0.000199159	3.80E-05	6.26E-05	1.24E-05	1.82E-05	3.35E-05	3.50E-05	4.38E-05	7.21E-05	8.25E-05	0.000229057	0.000385891	0.000325356	0.004138768	0.002217896	0.01320645	0.001078257	0.008479334	9.29E-05	0.00850836	0.002703934
T	P257_19-1-1 [oral cancer sudan]@oral cancer sudan -0 [125]»636136844100000000»theOriginal	<Nothing>	P0054	4.267.649.549	F8D8E300	Negative	-1	1	B	32	1.14E-05	1.34E-11	1.35E-07	9.79E-05	0.000649215	0.000975737	0.002228064	0.001810844	0.002086365	0.000730195	6.85E-05	9.72E-06	2.57E-05	0.000176802	0.000181787	7.64E-05	8.03E-05	1.00E-05	2.69E-05	1.33E-05	2.51E-05	2.31E-06	7.28E-06	2.74E-05	4.24E-05	4.37E-05	1.97E-05	5.80E-08	1.18E-05	6.85E-05	0.000101919	0.000969232	0.001383225	0.004926439	0.004331237	0.006754224	0.01411209	0.01470159	0.03597124
T	P257_19-1-1 [oral cancer sudan]@oral cancer sudan -0 [125]»636136844100000000»theOriginal	<Nothing>	P0054	4.267.649.549	F8D8E300	Negative	-1	1	B	33	1.14E-05	5.76E-07	1.34E-11	4.10E-05	0.000171266	0.000503456	0.000126968	0.000231197	4.87E-05	1.38E-06	1.34E-11	2.38E-08	0.000130389	0.000199206	6.22E-05	2.64E-05	4.27E-05	8.06E-06	2.98E-06	1.34E-11	1.34E-11	1.34E-11	5.10E-06	1.03E-05	7.50E-06	1.22E-06	5.87E-07	5.88E-07	5.24E-06	1.92E-05	1.92E-05	1.34E-11	1.34E-11	0.001664333	0.001676265	0.0105036	0.000771946	0.01300829	0.002148089
T	P257_19-1-1 [oral cancer sudan]@oral cancer sudan -0 [125]»636136844100000000»theOriginal	<Nothing>	P0054	4.267.649.549	F8D8E300	Negative	-1	1	B	34	1.34E-11	1.34E-11	1.34E-11	6.22E-06	6.60E-05	0.000700273	0.001149868	0.000620839	4.91E-05	1.34E-11	1.34E-11	1.34E-11	1.34E-11	2.73E-05	5.05E-05	3.30E-05	7.94E-06	5.47E-07	4.07E-06	2.81E-06	5.62E-07	1.34E-11	9.70E-09	5.14E-06	1.82E-05	1.10E-05	1.34E-11	1.34E-11	1.34E-11	2.64E-05	0.00011779	0.000664703	0.000717433	0.001508684	0.000513391	0.000507817	0.001880439	0.001936134	0.007701934
T	P257_19-1-1 [oral cancer sudan]@oral cancer sudan -0 [125]»636136844100000000»theOriginal	<Nothing>	P0054	4.267.649.549	F8D8E300	Negative	-1	1	B	35	1.34E-11	1.34E-11	1.34E-11	1.34E-11	1.34E-11	1.34E-11	1.34E-11	1.34E-11	1.34E-11	1.34E-11	1.34E-11	1.34E-11	1.34E-11	1.34E-11	1.34E-11	1.34E-11	1.34E-11	1.34E-11	1.34E-11	1.34E-11	1.34E-11	1.34E-11	1.34E-11	1.34E-11	1.34E-11	1.34E-11	1.34E-11	1.34E-11	1.34E-11	1.34E-11	1.34E-11	1.34E-11	1.34E-11	1.34E-11	1.34E-11	1.34E-11	1.34E-11	1.34E-11	1.34E-11
T	P257_19-1-1 [oral cancer sudan]@oral cancer sudan -0 [125]»636136844100000000»theOriginal	<Nothing>	P0054	4.267.649.549	F8D8E300	Negative	-1	1	C	0	3.971.682	4.622.293	5.157.601	5.612.998	5.865.087	658.037	7.418.488	8.633.294	1.002.499	1.183.078	1.433.644	1.663.255	1.853.047	2.019.965	2.137.641	2.265.896	2.352.946	2.419.095	2.412.851	2.363.651	2.262.406	2.138.112	2.037.003	1.937.278	1.963.124	1.991.618	2.140.268	2.349.058	2.653.981	2.947.085	3.189.339	3.514.714	368.611	4.001.748	401.988	4.353.647	4.359.331	4.595.031	4.614.002
T	P257_19-1-1 [oral cancer sudan]@oral cancer sudan -0 [125]»636136844100000000»theOriginal	<Nothing>	P0054	4.267.649.549	F8D8E300	Negative	-1	1	C	1	5.747.814	6.114.352	6.517.311	6.955.415	7.250.187	7.525.292	7.752.692	8.013.499	8.359.235	8.709.709	9.085.427	9.184.799	9.067.035	8.807.928	8.469.401	8.141.843	7.659.518	7.197.767	6.628.716	6.132.642	5.485.719	4.911.305	452.625	4.249.589	4.240.332	4.260.991	4.539.593	4.986.598	5.680.649	6.532.586	7.324.208	7.782.967	7.876.208	7.900.035	8.266.949	8.938.158	9.704.597	1.021.362	1077.06
T	P257_19-1-1 [oral cancer sudan]@oral cancer sudan -0 [125]»636136844100000000»theOriginal	<Nothing>	P0054	4.267.649.549	F8D8E300	Negative	-1	1	C	2	726.313	8.499.372	9.623.405	1.053.765	1.139.053	1.221.424	1.293.337	1.347.896	1392.85	1.388.992	1376.64	1.323.409	1.257.525	1.149.389	1.030.749	9.119.269	7.892.059	6.633.595	5.454.772	4.539.276	3.673.425	3.013.207	2.612.156	2.392.523	2.413.919	2.471.427	2.758.895	3.226.477	4.019.461	511.576	6.360.139	7.569.928	8.911.012	1.026.799	1.185.231	1325.37	1.470.187	1.582.431	1.706.333
T	P257_19-1-1 [oral cancer sudan]@oral cancer sudan -0 [125]»636136844100000000»theOriginal	<Nothing>	P0054	4.267.649.549	F8D8E300	Negative	-1	1	C	3	9.247.748	1.117.386	1.305.465	1.458.441	1.602.748	1.727.925	1.840.653	1.915.432	1.973.471	1.963.854	1911.21	1.796.769	1.660.211	1.489.709	1.303.989	1.127.223	9.487.432	774.596	611.961	4.847.091	3.749.185	2.953.149	2.510.145	2.268.517	2.283.458	2.338.835	2.633.221	3.180.394	4.119.286	539.684	684.838	8.617.822	1.029.669	1.236.364	1.398.153	1638.57	1.792.691	1.992.381	2.109.457
T	P257_19-1-1 [oral cancer sudan]@oral cancer sudan -0 [125]»636136844100000000»theOriginal	<Nothing>	P0054	4.267.649.549	F8D8E300	Negative	-1	1	C	4	1.005.769	1248.88	1489.98	1.691.856	1.892.246	2.057.716	2.216.838	2.306.128	2.379.155	2.346.001	2.290.327	2.121.204	1.942.238	1.698.431	1.468.498	1.233.604	1.006.447	8.002.057	6.162.863	4.771.504	3.539.144	2.705.347	2.256.492	2.042.506	2.071.051	2.129.581	2.419.749	2.942.643	3.894.448	5.297.419	688.813	8.759.393	1043.61	1.274.843	1.466.327	1.759.769	1.961.515	2.213.761	2.373.625
T	P257_19-1-1 [oral cancer sudan]@oral cancer sudan -0 [125]»636136844100000000»theOriginal	<Nothing>	P0054	4.267.649.549	F8D8E300	Negative	-1	1	C	5	1.083.673	1328.56	1.592.018	1.835.449	2.079.888	2.279.458	2.457.363	2.550.208	2.619.602	2.604.118	2.533.883	2.344.122	2.110.206	1825.07	1554.36	1.285.925	1.031.963	7.952.145	5.956.455	4.476.254	3.253.826	2.423.983	1.996.844	1.799.836	1.836.426	1.895.558	2.184.601	2.690.461	3.628.672	5.030.198	674.542	8.648.381	1.088.736	1.325.629	1.602.733	1.859.199	2.155.106	2.391.636	2.635.608
T	P257_19-1-1 [oral cancer sudan]@oral cancer sudan -0 [125]»636136844100000000»theOriginal	<Nothing>	P0054	4.267.649.549	F8D8E300	Negative	-1	1	C	6	1.074.776	1.348.088	1.638.401	1.905.204	2.185.424	2.414.646	2.626.155	2.744.132	2.834.711	2.786.071	2.703.224	2.488.694	2.234.691	1.907.224	1594.67	1.307.462	1.032.122	7.844.409	5.689.705	4.186.811	2.970.892	2.198.832	1.791.419	1.608.205	1.641.399	169.938	1.966.075	2.481.523	338.71	4.785.089	6.478.506	8.340.165	1.051.183	1.329.361	1.628.498	1.977.218	2240.96	2.547.516	2.729.047
T	P257_19-1-1 [oral cancer sudan]@oral cancer sudan -0 [125]»636136844100000000»theOriginal	<Nothing>	P0054	4.267.649.549	F8D8E300	Negative	-1	1	C	7	1.065.938	1.369.499	1.687.713	1.962.956	2.242.767	2487.07	2.720.403	2859.56	2.955.151	2902.99	2.799.166	2548.46	2.274.799	1.929.471	1.606.767	1.302.478	1.017.645	7.593.872	5.439.645	387.166	2.707.618	1.975.112	1.619.768	1.449.141	1.490.781	1.549.792	1.809.121	2.286.467	3.205.114	4.579.372	6.304.233	8.488.444	1.073.453	1.358.077	1.613.783	1.979.776	2.261.594	2.583.038	2.784.451
T	P257_19-1-1 [oral cancer sudan]@oral cancer sudan -0 [125]»636136844100000000»theOriginal	<Nothing>	P0054	4.267.649.549	F8D8E300	Negative	-1	1	C	8	1.039.792	1.359.231	1.694.855	2.007.376	2.314.113	2.580.348	2.803.382	2.948.959	3.048.238	3.007.193	2.883.747	2.620.996	2.322.402	1.974.612	1.631.219	1.305.604	9.923.065	7.284.289	5.106.197	3.610.475	2.451.979	1.767.149	1.439.333	1.298.756	1.329.512	1.383.736	160.926	2.037.859	2.853.866	4.171.753	5.770.696	7.755.317	9.715.434	1.236.541	1.476.188	1.813.044	2.069.251	2.378.342	2.600.711
T	P257_19-1-1 [oral cancer sudan]@oral cancer sudan -0 [125]»636136844100000000»theOriginal	<Nothing>	P0054	4.267.649.549	F8D8E300	Negative	-1	1	C	9	1.022.664	1.330.183	1.655.063	1.921.955	2.171.901	2.370.135	2.517.804	2.575.372	2.619.562	2.592.151	2.498.758	2.259.896	1.992.968	1.691.799	1.407.674	1.156.833	9.145.082	7.053.278	5.277.758	3.960.914	2.804.586	1.961.666	1.483.695	1.217.739	1.175.738	1.162.223	1.341.062	1.678.282	2.337.119	3.315.738	4.490.414	5.804.885	7.386.796	9.129.348	1.118.493	1.323.531	1.545.377	1.726.232	1.900.018
T	P257_19-1-1 [oral cancer sudan]@oral cancer sudan -0 [125]»636136844100000000»theOriginal	<Nothing>	P0054	4.267.649.549	F8D8E300	Negative	-1	1	C	10	6.411.335	8.197.653	1.000.956	1.166.103	1.339.645	1.483.308	1.614.177	1.663.964	1.682.864	1.625.087	1.526.097	1.381.094	1207.78	1.014.451	8.314.108	673.538	5.307.355	4.027.845	2.891.672	209.559	1.415.255	9.617.919	7.066.764	5.755.768	5.571.655	552.394	6.466.345	8.503.991	1.226.534	180.686	2.501.012	3.277.274	4.215.985	5.450.193	6.853.369	8.626.926	1.003.872	1153.83	1.234.907
T	P257_19-1-1 [oral cancer sudan]@oral cancer sudan -0 [125]»636136844100000000»theOriginal	<Nothing>	P0054	4.267.649.549	F8D8E300	Negative	-1	1	C	11	3.846.183	5.108.877	6.382.714	7.512.495	8.693.049	9.687.531	1050.09	1.094.769	1.115.184	1.084.724	1.019.459	9.250.712	8.113.861	6.735.762	5.430.012	4.275.697	333.611	2.475.921	1.759.678	1.220.788	8.003.113	5.330.073	3.952.448	3.211.063	3.110.623	3.082.025	3.632.257	4.855.783	7.272.935	110.383	1.566.558	2.214.809	2.874.429	3.811.946	4.557.329	579.334	6.563.483	7.713.809	8.304.133
T	P257_19-1-1 [oral cancer sudan]@oral cancer sudan -0 [125]»636136844100000000»theOriginal	<Nothing>	P0054	4.267.649.549	F8D8E300	Negative	-1	1	C	12	2.480.527	3.325.688	4.272.755	5.072.147	5.899.312	6.527.745	717.364	7.385.073	7.490.775	7.141.107	6.889.831	6.193.962	5.492.844	4.537.671	3.687.875	2.892.785	2.194.444	1.619.615	1.133.557	7.897.922	5.008.907	3.263.848	2.367.617	1.943.365	1.899.662	1.909.095	2.257.707	3.015.574	4.547.046	7.129.252	1.024.419	144.468	1.826.569	2.401.855	2.885.128	3.761.303	4.431.913	5.274.526	5.813.691
[truncated: 12,767 more rows]
[truncated: 25 more columns]
